# Supplementary material for: Evaluation of 12 GWAS-drawn SNPs as biomarkers of rheumatoid arthritis response to TNF inhibitors. A potential SNP association with response to etanercept
Source: PLoS One. 2019 Feb 28;14(2):e0213073. doi: 10.1371/journal.pone.0213073 (PMC6395028; doi:10.1371/journal.pone.0213073)
Supplement: S1 Table — (XLSX) [file pone.0213073.s001.xlsx]

## Sheet:  S1 Table with raw data
Sample #	bDMARD	baseline DAS28	3mo DAS28	6mo DAS28	12mo DAS28	3mo EULAR response	6mo EULAR response	12mo EULAR response	gender	baseline age	time since onset	rs12142623	rs156885	rs2378945	rs4651370	rs7962316	rs1350948	rs1447722	rs1813443	rs4411591	rs4694890	rs6427528	rs7767069
1	Infliximab	7.62	4.5	5.98	4.81	M	M	M	woman	68.4712	6.91507	1	2	0	1	0	1	0	0	1	1	0	0
2	Infliximab	7.81	4.98	2.63	3.22	M	R	M	woman	61.7562	17.0521	1	0	0	1	1	0	1	0	0	1	0	0
3	Infliximab	7.17	2.94	2.1		R	R		woman	54.2822	6.24658	0	0	1	0	0	1	0	1	0	0	0	1
4	Infliximab	7.48	6.37	5.55		NR	M		woman	51.2877	13.9918	0	0	0	0	2	1	0	0	1	1	0	0
5	Infliximab	4.5	2.89	5.3	4.91	R	NR	NR	woman	41.9699	2.18356	1	0	0	0	0	0	1	0	0	2	0	0
6	Etanercept	4.8	2.1	1.68	2.22	R	R	R	woman	48.1288	14.0849	1	1	0	1	0	0	0	0	0	0	0	2
7	Infliximab	6.74	5.61	5.6	4.12	NR	NR	M	woman	55.9397	6.12877	0	0	0	0	0	0	2	0	0	2	0	1
8	Infliximab	7.36	2.38	2.6	2.76	R	R	R	woman	61.1507	13.4466	0	2	1	0	1	0	1	0	1	1	0	2
9	Infliximab	5.15	2.72	3.25	6.46	R	M	NR	man	58.1397	5.49041	0	0	1	0	1	0	0	0	0	1	0	1
10	Infliximab	5.1	1.05	1.55	3.43	R	R	M	man	69.5699	9.47123	0	0	1	0	0	0	0	0	1	1	0	0
11	Infliximab	5.81	5.06	3.75	4.63	M	M	M	man	66.0438	4.41096	0	1	1	0	1	0	0	0	1	2	0	1
12	Infliximab	5.22	2.64	2.64	3.11	R	R	R	woman	65.1288	2.24384	0	0	0	0	1	1	0	0	0	2	1	0
13	Infliximab	5.02	3.55	3.79	4.59	M	M	NR	woman	58.863	12.2027	0	1	0	0	0	0	2	0	2	1	0	1
14	Infliximab	6.02	5.15	3.32		NR	M		woman	58.1836	14.2164	1	0	2	0	2	0	1	1	1	1	0	1
15	Infliximab	6.04	7.3	6.51	6.03	NR	NR	NR	woman	32.8904	3.94795	0	0	0	0	1	1	0	0	0	2	0	1
16	Etanercept	4.54	4.65	3.87	4.65	NR	M	NR	man	60.8137	13.1753	0	2	1	1	0	0	0	0	0	2	0	1
17	Infliximab	7.21	6.71	6.63	6.54	NR	NR	NR	man	68.2274	7.71233	0	0	2	0	1	1	0	1	1	1	1	0
18	Infliximab	5.82	4.33	3.44	5.09	M	M	M	woman	58.3589	0.726027	0	1	2	0	1	0	1	0	1	1	0	0
19	Infliximab	5.3	4.6	2.27		M	R		woman	74	14.0411	1	0	0	1	2	1	0	0	0	1	1	1
20	Infliximab	5.4	4.23	3.85	3.85	M	M	M	woman	53.0082	16.6959	0	0	0	0	1	0	2	0	0	0	0	1
21	Infliximab	5.38	3.56	3.18	3.14	M	R	R	woman	24.0274	5.10959	0	1	0	0	2	1	1	0	1	2	0	1
22	Infliximab	5.43	2.69	3.82	3.42	R	M	M	woman	43.2247	0.353425	0	0	2	0	1	0	1	1	0	0	0	0
23	Infliximab	4.97	4.18	2.86	3.31	M	R	M	woman	43.7534	14.1233	0	1	0	0	2	1	1	0	1	2	0	1
24	Infliximab	5.64	3.53	2.52	4.53	M	R	M	woman	64.5342	10.6411	0	1	1	0	2	1	0	1	0	0	0	0
25	Infliximab	5.69	4.57	3.32	4.08	M	M	M	woman	52.8959	10.0247	0	0	2	0	1	0	1	0	1	2	0	1
26	Infliximab	6.79	6.4	6.43	6.16	NR	NR	NR	man	70.7233	1.74521	0	0	2	0	1	0	0	0	1	1	0	1
27	Infliximab	6.94	2.87	2.57	0.97	R	R	R	woman	31.3616	0.767123	1	0	1	1	2	0	1	0	0	1	0	0
28	Infliximab	6.09	4.18	4.53	4.21	M	M	M	man	51.7315	5.07671	1	1	0	1	1	0	1	0	0	0	0	2
29	Infliximab	4.86	3.97	3.13	3.15	M	R	R	woman	42.9397	2.05479	1	0	1	1	1	0	2	1	1	2	1	2
30	Infliximab	6.89	2.94	2.46	2.3	R	R	R	woman	37.3425	4.48767	1	1	1	1	2	0	0	1	0	1	1	0
31	Infliximab	5.4		2.72			R		woman	61.2	17.2493	0	0	0	0	0	1	2	0	0	2	1	1
32	Infliximab	5.14	2.64	2.55	2.22	R	R	R	woman	50.4575	5.12877	1	0	2	1	1	0	0	1	0	1	0	0
33	Adalimumab	3.44	3.17			NR			man	58.7507	6.38082	1	0	1	1	1	1	0	0	0	1	0	0
34	Infliximab	6.48	2.2	1.54	3.77	R	R	M	woman	45.1836	4.01644	1	0	2	1	1	1	1	0	0	0	1	0
35	Infliximab	5.42	4.75	2.36	5.61	M	R	NR	woman	51.3918	13.3288	0	0	1	0	1	1	0	1	1	1	0	2
36	Etanercept	5.46	2.78	2.98	1.81	R	R	R	man	59.3342	13.5342	0	0	0	0	0	1	2	0	0	0	0	1
37	Infliximab	6.12	4.25	5.02	3.34	M	M	M	woman	38.5014	10.8822	0	0	1	0	2	1	0	0	0	1	0	2
38	Infliximab	6.13	2.18	2.31	2.1	R	R	R	woman	39.137	0.643836	0	1	0	0	0	0	0	1	1	2	0	0
39	Infliximab	5.94	4.18	2.43	2.86	M	R	R	woman	64.2192	2.06849	0	0	0	0	0	1	0	0	0	2	0	1
40	Infliximab	7.16	3.09	3.42		R	M		woman	48.9151	1.36438	0	0	1	0	1	0	0	1	1	2	0	0
41	Infliximab	3.75	3.65	3.56	3	NR	NR	M	woman	56.0822	6.39178	0	0	0	0	1	0	1	0	0	0	0	1
42	Infliximab	4.35	3.35	2.44	3.08	M	R	R	woman	58.6466	12.589	0	0	1	0	0	1	1	0	0	2	1	0
43	Infliximab	5.92	6.28			NR			man	24.4959	4.51781	0	0	0	0	1	0	1	1	0	1	0	0
44	Etanercept	5.5	4.55	3.89	4.33	M	M	M	man	68.1096	17.4384	1	0	0	1	0	1	1	0	0	0	1	0
45	Infliximab	3.56	3.82	3.85	4.99	NR	NR	NR	woman	67.2575	1.94795	1	1	2	1	2	1	0	0	0	1	0	1
46	Infliximab	4.26	3.28	3.47	3.04	M	M	R	man	50.5068	5.80274	0	0	2	0	2	0	2	0	0	0	0	1
47	Infliximab	6.32	3.89	4.69	4.72	M	M	M	woman	39.5397	1.74247	0	0	1	0	0	1	2	0	0	1	0	0
48	Infliximab	4.67	2.4	3.99		R	M		woman	66.3808	27.3808	1	0	0	2	1	1	1	1	0	0	0	1
49	Infliximab	5.72	4.02	5.06		M	M		woman	68.6822	17.1699	0	0	0	0	2	2	0	0	0	1	1	0
50	Infliximab	5.14	4.64	6.02	6.76	NR	NR	NR	woman	47.8603	2.95342	0	0	0	0	0	1	0	1	0	0	0	1
51	Infliximab	6.95	2.77	3.52	3.08	R	M	R	woman	75.6904	14.7836	0	0	1	0	2	1	0	0	0	1	0	2
52	Infliximab	5.07		3.81	3.5		M	M	woman	63.5973	12.5616	0	0	2	0	2	0	0	0	0	1	0	0
53	Infliximab	7.03	5.99	4.47	6.96	NR	M	NR	woman	60.4055	13.5616	0	0	0	0	0	0	0	0	1	1	1	0
54	Infliximab	7.53	8.45	8.75	5.37	NR	NR	M	woman	54.1671	3.77808	0	1	1	0	1	1	1	0	0	1	0	2
55	Infliximab	6.83	3.6	3.1	2.36	M	R	R	man	67.4904	12.5671	0	0	1	0	1	0	1	0	1	1	0	0
56	Etanercept	3.21	4.11	4.06	3.38	NR	NR	NR	woman	68.6027	9.56164	0	0	1	0	0	1	1	0	0	2	1	0
57	Infliximab	7.08	3.15			R			woman	72.5616	9.25753	2	0	0	2	0	1	1	1	0	1	1	1
58	Etanercept	5.16	1.96	1.96	2.02	R	R	R	woman	40.8685	1.26027	1	0	0	1	0	1	1	0	0	0	1	0
59	Infliximab	3.59	3.92	3.86	4.06	NR	NR	NR	woman	54.0712	4.94795	0	0	2	0	2	0	2	0	0	0	0	1
60	Infliximab	6.46	4.09	3.91	4.49	M	M	M	woman	50.3342	5.65753	1	0	0	2	2	1	2	1	0	1	0	0
61	Infliximab	6.95	5.14	5.17	5.69	M	M	M	woman	48.4274	4.5863	1	0	2	1	0	1	0	0	0	0	0	0
62	Infliximab	5.23		2.24			R		woman	76.7589	1.28767		2	1	2	1	0	0	0	1	2	0	0
63	Etanercept	5.44	1.12	3.49	0.91	R	M	R	man	52.9205	9.07123	0	0	0	0	1	0	2	0	0	1	0	1
64	Infliximab	4.92	2.83	3.26		R	M		woman	60.474	0.50137	1	1	1	1	2	0	0	1	0	1	0	1
65	Infliximab	5.69	3.47	3.94	4.64	M	M	M	woman	25.5836	0.523288	1	0	1	1	1	1	0	2	1	2	0	1
66	Infliximab	7.36	4.15	4.29	6.66	M	M	NR	woman	56.0301	3.16164	0	0	1	0	1	0	0	0	0	0	1	1
67	Infliximab	4.45	3.79	3.82	2.38	M	M	R	woman	49.989	9.07397	0	0	1	0	0	0	1	0	1	2	0	1
68	Etanercept	6.13	3.18	2.9	3.5	R	R	M	woman	50.8356	13.463	0	0	1	0	1	0	1	1	1	2	1	0
69	Infliximab	7.55	7.51	5.52	5.27	NR	M	M	woman	42.0411	13.5699	1	1	1	1	0	0	1	1	1	2	0	1
70	Infliximab	4.2	3.04	3.71	2.83	M	NR	R	woman	69.1342	6.49315	0	0	1	0	1	0	0	1	1	0	0	0
71	Infliximab	7.3	4.55	4.14	4.03	M	M	M	woman	56.4137	13.9205	0	0	2	0	0	1	1	1	1	0	0	0
72	Infliximab	5.59	2.55	3.04	1.67	R	R	R	woman	71.0493	13.1836	0	1	1	0	2	2	1	0	0	0	1	2
73	Infliximab	5.83	3.16			R			woman	56.7096	4.77808	0	1	0	0	1	0	0	0	1	2	0	1
74	Etanercept	4.77	4.18	5.1		NR	NR		woman	68.4466	2.33973	0	1	0	0	1	0	0	0	1	2	0	1
75	Infliximab	4.4	4.88	4.9	4.52	NR	NR	NR	woman	61.4712	11.7671	0	1	1	0	0	0	1	1	1	2	1	0
76	Etanercept	6.16	3	4.05	2.92	R	M	R	man	68.1671	2.12055	0	0	0	0	1	0	0	1	0	1	1	1
77	Infliximab	5.2	4.37	6.16		M	NR		woman	35.5808	2.8137	0	1	0	0	1	0	1	0	1	2	0	0
78	Etanercept	4.92	1.47	1.11	1.36	R	R	R	woman	34.3041	5.26575	1	0	0	1	0	0	2	1	0	0	0	0
79	Etanercept	5.25	2.02	2.47	2.69	R	R	R	woman	68.9616	10.0521	0	1	1	0	2	1	0	0	0	0	1	1
80	Etanercept	4.75	1.67	3.88	3.47	R	M	M	woman	60.0027	11.4274	0	0	2	0	0	0	1	1	0	0	0	1
81	Infliximab	5.04	2.97	3.03	2.59	R	R	R	woman	67.3589	1.66575	0	0	2	0	2	0	1	0	0	1	0	1
82	Infliximab	6.71	4.34	5.43	3.41	M	M	M	woman	60.1342	6.0411	0	0	0	0	1	0	0	1	1	0	1	0
83	Adalimumab	5.74	4.38	4.74	3.28	M	M	M	woman	69.789	11.2685	1	0	1	1	0	1	1	1	0	2	0	0
84	Infliximab	6.02	5.41	4.38	5.44	NR	M	NR	woman	68.0575	5.65479	0	1	1	0	0	0	1	1	1	1	0	1
85	Adalimumab	4.84	2.11	2.8	2.74	R	R	R	woman	41.8384	9.86575	0	0	1	0	0	0	1	0	1	1	0	0
86	Infliximab	6.31	2.5	3.14	3.82	R	R	M	woman	43.2685	0.49589	0	0	2	0	0	0	1	0	0	2	0	1
87	Infliximab	6.59	2.74	2.5	2.22	R	R	R	woman	59.6329	3.02192	0	0	2	0	1	0	1	0	0	2	0	0
88	Etanercept	6.1	4.6	2.44	2.58	M	R	R	woman	45.8767	37.1534	0	1	0	0	0	0	0	0	0	1	0	0
89	Infliximab	5.34	3.26	2.44	1.32	M	R	R	man	41.074	1.86027	0	1	0	0	0	0	2	0	1	1	0	1
90	Etanercept	5.08	3.22	2.23	3.09	M	R	R	woman	45.2137	4.14521	1	1	0	0	1	0	1	1	1	1	0	0
91	Etanercept	4.82	3.11	2.1	3.53	R	R	M	woman	56.0055	7.15342	0		2	2	1	0	0	0	0	1	0	0
92	Infliximab	5.56	3.71			M			woman	83.8466	15.4027	0	2	0	0	2	2	1	0	0	2	0	1
93	Etanercept	5.53	3.28	2.36	3.1	M	R	R	woman	42.5507	7.36712	0	0	1	0	2	0	1	1	1	2	1	1
94	Etanercept	7.25	2.69	3.1	3.54	R	R	M	woman	75.9342	15.7726	0	1	0	0	2	0	1	0	0	1	1	2
95	Infliximab	6.67	5.98	3.14	2.46	NR	R	R	woman	55.9863	0.060274	0	0	0	0	0	1	0	1	0	2	0	1
96	Infliximab	4.68	3.28	1.68	2.94	M	R	R	woman	46.8274	4.75342	0	0	1	0	1	0	0	1	0	2	0	1
97	Etanercept	5.71	3.46	2.34	3.48	M	R	M	man	67.0521	1.14521	1	0	0	1	1	0	0	2	0	2	0	0
98	Adalimumab	4.38	3.57	3.38	2.38	M	M	R	woman	59.7644	3.89041	0	0	0	0	1	0	1	0	0	2	0	0
99	Etanercept	6.42	3.97	2.24	3.08	M	R	R	woman	57.0603	2.06027	0	0	0	0	1	0	1	1	1	1	1	1
100	Etanercept	6.98	3.15	4.82	3.67	R	M	M	woman	78.0466	7.09589	0	0	2	0	0	1	0	0	0	1	0	1
101	Adalimumab	8.36	4.16			M			man	67.3425	4.64932	0	0	0	0	0	2	0	0	0	1	0	1
102	Infliximab	6.92	3.72	6.18	3.71	M	NR	M	woman	40.5205	15.0849	0	0	1	0	1	1	1	1	0	1	1	0
103	Adalimumab	4.97	2.32	3.4	2.5	R	M	R	woman	53.2082	23.3288	1	0	0	1	1	0	0	0	1	1	0	1
104	Infliximab	5.81	5.37	5.12	4.66	NR	NR	M	woman	44.3178	10.3589	0	1	0	0	1	1	1	0	0	0	0	0
105	Etanercept	4.22	4.17	2.5	3	NR	R	R	woman	56.3973	1.98356	1	0	1	0	0	0	0	0	1	1	0	1
106	Etanercept	4.57	3.24	3.47		M	M		woman	25.4932	1.8137	1	0	0	1	1	1	1	1	1	0	0	1
107	Infliximab	4.27	1.68	2.47		R	R		woman	39.4521	4.35616	0	0	1	0	1	1	1	0	0	0	0	2
108	Etanercept	6.43	2.38	2.52	3.34	R	R	M	woman	71.4493	3.22466	0	1	0	0	2	0	1	1	0	1	0	1
109	Etanercept	6.89	4.33	4.4	3.96	M	M	M	woman	70.3945	13.4959	0	0	1	0	0	0	0	0	0	1	1	1
110	Infliximab	3.83	3.77	3.24	3.38	NR	NR	NR	woman	53.5096	14.4822	0	0	1	0	1	0	0	0	1	1	1	1
111	Etanercept	6.34	2.26	2.19	2.3	R	R	R	woman	59.2767	4.8274	0	1	0	0	1	1	0	2	0	2	0	2
112	Adalimumab	3.94	1.88	3.39		R	NR		woman	68.7808	1.62466	1	0	0	1	1	2	0	1	0	1	0	1
113	Etanercept	6.02	2.3	2.32	2.44	R	R	R	woman	49.1425	3.6	1	0	0	1	0	1	1	1	1	0	0	1
114	Adalimumab	5.26		4.33			M		woman	40.4301	2.22466	0	0	0	0	1	0	0	0	0	1	0	2
115	Infliximab	5.15	4.5	3.99	4.38	M	M	M	woman	46.9863	3.12877	0	0	0	0	0	0	0	0	1	1	1	0
116	Infliximab	5.17	3.79	3.05	2.78	M	R	R	woman	64.926	2.42192	1	1	1	1	0	0	1	1	1	2	0	1
117	Adalimumab	4.52	2.24	2.22	2.27	R	R	R	woman	36.4384	0.643836	1	0	2	1	1	0	0	2	0	2	1	0
118	Infliximab	6.28	7.42			NR			woman	51.0329	1.43562	0	0	0	0	1	0	1	0	0	1	0	0
119	Adalimumab	4.3	3.79	3.59	3.57	NR	M	M	woman	74.9151	28.0055	0	0	1	1	1	1	0	2	1	0	1	0
120	Infliximab	5.42	4.85	6.03		NR	NR		woman	53.474	3.62466	0	0	2	0	1	1	1	1	0	0	0	0
121	Infliximab	6.6	3.34	2.73	3.34	M	R	M	woman	54.7507	29.0438	1	0	0	1	1	1	0	0	0	2	1	0
122	Infliximab	5.91	4.37	3.77	5.47	M	M	NR	woman	56.9315	1.5863	0	0	1	0	2	1	1	1	1	0	0	0
123	Adalimumab	6.02	2.17	2.37	2.46	R	R	R	woman	50.3151	31.6082	0	1	0	0	0	1	0	1	0	2	0	1
124	Infliximab	5.91	2.95	1.97	2.17	R	R	R	man	57.5863	2.71507	0	0	0	0	1	1	1	1	0	2	1	0
125	Adalimumab	4.29	4.29	4.49	4.52	NR	NR	NR	woman	46.3452	5.95616	0	0	0	0	1	0	0	0	1	1	0	1
126	Adalimumab	5.03	2.78	2.71	6.12	R	R	NR	man	74.1342	9.46849	0	0	1	0	1	0	2	1	1	2	1	1
127	Adalimumab	5.92	2.17	2.24	2.98	R	R	R	man	57.0137	1.44932	0	0	1	0	1	0	1	0	0	1	0	1
128	Adalimumab	5.1	1.36	1.6	0.97	R	R	R	woman	47.3288	0.99726	1	1	1	1	1	0	2	2	1	1	0	0
129	Infliximab	6.47	1.89	1.68	1.2	R	R	R	woman	72.6849	0.745205	0	1	2	0	2	0	2	0	1	0	0	1
130	Infliximab	6.2	1.88	2.1	2.38	R	R	R	woman	64.8493	4.60548	0	1	0	0	0	1	1	0	0	1	0	0
131	Etanercept	5.81	4.86	4.06	4.53	M	M	M	woman	71.789	10.5753	0	0	1	0	1	0	0	2	0	1	0	0
132	Infliximab	5.78	1.71			R			woman	40.2712	1.50137	1	0	1	1	0	0	1	0	1	2	0	0
133	Infliximab	3.9	2.02	4.25		R	NR		woman	19.8247	1.41918	1	0	0	0	0	1	1	0	1	1	0	1
134	Etanercept	5.35	2.66	3.57	3.77	R	M	M	woman	64.9151	12.8438	0	0	1	0	0	0	1	1	0	2	0	1
135	Infliximab	5.6	2.54	6.33		R	NR		woman	54.9151	10.8849	0	1	2	0	1	0	0	0	0	0	0	1
136	Etanercept	5.6	3.87	3.96		M	M		woman	62.2192	0.630137	0	0	2	0	1	1	0	0	0	2	0	1
137	Adalimumab	5.8	5.81	4.74		NR	M		man	67.0959	14.8493	0	0	1	1	1	0	0	0	0	1	0	0
138	Etanercept	7.1	3.51	3	5.11	M	R	M	woman	52.4329	6.21644	0	1	0	0	0	1	2	2	1	1	0	0
139	Etanercept	6.08		1.99	2.72		R	R	man	52.2822	1.56986	0	0	1	0	1	1	1	1	0	0	0	0
140	Adalimumab	6.89	2.36	2.1		R	R		woman	53.8411	2.15068	1	0	0	1	1	0	1	0	0	2	0	2
141	Etanercept	4.52	2.26	2.7	2.58	R	R	R	woman	56.863	8.39178	1	0	2	1	1	1	0	0	0	1	0	1
142	Etanercept	6.9	4.42	3.65	2.6	M	M	R	woman	70.7616	7.41918	0	0	1	0	0	1	1	0	0	1	0	1
143	Etanercept	4.18	3.37	3.22	3.11	M	M	M	man	77.4658	1.63562	0	0	0	0	1	1	1	1	1	1	0	0
144	Etanercept	5.01	3.77	4.91		M	NR		man	54.411	13.0301	0	1	0	0	2	0	1	2	1	1	0	0
145	Etanercept	5.29	2.24	1.78	1.97	R	R	R	woman	48.6274	0.249315	0	1	1	0	0	1	1	0	0	1	1	1
146	Etanercept	5.92		2.03			R		woman	56.7507	8.10137	0	0	1	0	0	0	2	1	0	1	0	1
147	Etanercept	6.07	2.35	1.9		R	R		woman	33.874	0.547945	0	0	1	0	2	0	1	0	0	1	0	0
148	Infliximab	5.37	1.25	1.13	4.01	R	R	M	woman	33.9808	0.232877	0	0	1	0	1	1	0	0	0	1	0	0
149	Infliximab	4.11	5	3.05	4.68	NR	M	NR	woman	54.137	4.04384	0	0	1	0	0	0	1	1	0	1	0	1
150	Infliximab	6.91	5.69	6.81		M	NR		man	62.1479	0.378082	1	0	1	1	1	0	1	2	1	2	0	0
151	Etanercept	4.69	1.62	1.68	1.61	R	R	R	woman	50.1671	3.10411	0	1	0	0	0	1	1	0	0	2	0	0
152	Infliximab	8.38	4.9			M			woman	71.8795	11.3014	0	0	1	0	0	1	0	0	0	1	0	1
153	Infliximab	5.7	2.17	3.01	2.44	R	R	R	woman	41.2274	2.68219	0	0	0	0	2	1	1	0	0	0	1	0
154	Infliximab	5.97	1.43	0.07	1.74	R	R	R	man	50.4192	1.66575	1	0	2	1	2	0	0	1	1	1	1	0
155	Infliximab	7.35	6.44	4.67	5.5	NR	M	M	woman	42.1288	18.3781	1	1	1	1	1	0	0	0	0	1	1	0
156	Etanercept	6.18	3.14	2.52	2.29	R	R	R	man	44.4055	13.8137	0	0	2	0	1	2	2	0	0	1	0	0
157	Infliximab	5.5	2.75	3.68	4.1	R	M	M	woman	52.8192	2.03014	2	0	2	2	0	2	0	1	1	0	0	0
158	Infliximab	6.08	3.86	5.74	4.69	M	NR	M	woman	38.4877	11.611	0	0	1	0	0	0	1	1	0	0	0	1
159	Infliximab	5.3	2.12	2.04	2.43	R	R	R	woman	46.1096	9.37534	0	1	1	0	2	1	0	2	0	0	0	1
160	Infliximab	3.27	2.54	2.55	2.54	M	M	M	woman	56.0548	2.7589	0	1	0	0	0	1	0	0	1	0	1	0
161	Infliximab	5.16	3.74	1.54	1.96	M	R	R	woman	32.2712	10.0384	0	0	1	0	1	1	0	1	1	1	0	2
162	Infliximab	4.78	2.51	2.63	1.96	R	R	R	woman	59.9945	6.30685	1	1	1	1	1	1	0	1	0	1	0	0
163	Infliximab	7.23	3.25	2.92	2.15	M	R	R	woman	50.1699	5.70411	0	0	1	0	1	0	0	0	0	1	0	1
164	Infliximab	7.86	6.52	5.23	6.34	M	M	M	woman	56.9534	1.74795	1	0	1	1	1	1	0	1	1	2	0	1
165	Infliximab	5.95	3.56	2.68	2.04	M	R	R	woman	32.1918	12.011	0	0	1	0	2	0	2	0	1	2	0	1
166	Infliximab	5.69	3.99	4.59	3.92	M	M	M	woman	66.7973	10.589	0	0	0	0	1	0	1	0	1	1	0	0
167	Adalimumab	7.66	3.61	3.26	3.5	M	M	M	woman	60.9644	1.33973	0	0	0	0	0	0	1	1	1	1	0	0
168	Adalimumab	6.83	5.5	5.56	5.71	M	M	NR	woman	52.7836	32.3507	1	0	2	1	1	0	1	1	0	0	0	0
169	Infliximab	8.46	6.85	6.19	7.19	M	M	M	man	51.2849	1.83288	0	0	0	0	1	1	0	0	0	2	0	1
170	Infliximab	6.76	4.9	3.27	2.23	M	M	R	woman	39.6986	8.34247	0	1	1	0	1	0	0	0	0	1	0	0
171	Infliximab	6.4	4.92	3.57	2.58	M	M	R	woman	37.7753	0.750685	0	0	0	0	1	0	2	1	0	0	0	0
172	Infliximab	6.72	3.93	5.75	3.06	M	NR	R	woman	64.4575	0.49589	1	0	0	1	0	0	0	1	1	1	0	0
173	Infliximab	6.16	4.87	3.57	3.3	M	M	M	woman	60.3753	8.33973	0	1	0	0	0	0	1	1	0	1	0	1
174	Adalimumab	6.54	3.43	4.34	1.16	M	M	R	man	59.874	0.920548	1	0	1	1	0	0	1	0	0	1	0	1
175	Adalimumab	4.68	2.36	3.59	3.16	R	M	R	woman	44.1945	1.49863	0	0	0	0	1	0	0	1	0	0	0	0
176	Infliximab	6.49	5.84	6	4.66	NR	NR	M	woman	54.9534	1.66575	0	1	0	0	1	1	0	1	1	1	0	1
177	Infliximab	6.42	4.37	4.2	2.96	M	M	R	woman	38.0274	12.4274	0	0	1	0	0	0	1	1	0	1	0	0
178	Infliximab	4.8	4.84	4.15	4.42	NR	M	NR	woman	70.126	7.75342	0	0	1	0	1	0	1	0	0	2	1	1
179	Adalimumab	6.51	2.87	2.7	2.16	R	R	R	man	57.6219	6.1726	1	1	1	1	1	0	2	0	0	1	0	1
180	Etanercept	5.71	4.26	3.49	3.9	M	M	M	woman	51.7836	28.0192	1	0	1	1	0	0	2	0	1	0	0	0
181	Infliximab	5.69	3.93	4.59	3.92	M	M	M	man	66.4658	10.4274	0	0	0	0	1	0	1	0	1	1	0	0
182	Infliximab	6.93	5.12	5.74	4.99	M	NR	M	man	66.0438	26.6027	0	1	0	0	1	0	1	2	0	1	0	2
183	Etanercept	6.31	4.99	4.13	2.39	M	M	R	woman	60.1233	5.66849	0	1	1	0	1	0	0	1	1	2	0	1
184	Infliximab	6.76	4.57	2.78	2.81	M	R	R	woman	63.9589	7.00548	0	0	1	0	1	0	2	0	0	1	0	1
185	Etanercept	5.9	5.52	3.24	4.26	NR	M	M	woman	57.8767	8.84384	0	0	1	0	1	0	0	0	0	0	0	1
186	Infliximab	6.12	4.86	3.95	3.23	M	M	M	woman	64.9616	1.83288	1	0	1	1	2	0	1	2	0	0	0	1
187	Infliximab	7.8		6.3			M		woman	66.7973	10.589	0	0	1	1	1	2	2	2	0	0	1	0
188	Infliximab	5.8		6.8			NR		woman	60.9644	1.33973	2	0	0	2	0	0	1	1	0	0	0	0
189	Infliximab	7.2		5.5			M		woman	52.7836	32.3507	1	0	0	1	1	1	1	0	0	2	1	2
190	Infliximab	5.7		5.4			NR		woman	51.2849	1.83288	0	1	0	0	1	0	0	0	0	1	1	0
191	Infliximab	5.6		5.5			NR		woman	39.6986	8.34247	0	0	1	0	2	0	1	0	0	2	0	1
192	Infliximab	5.8		5.4			NR		woman	37.7753	0.750685	0	0	0	0	0	1	2	2	0	2	0	1
193	Infliximab	6.7		6.2			NR		woman	64.4575	0.49589	0	1	0	0	1	0	1	0	0	1	0	0
194	Infliximab	4.9		4.01			M		woman	60.3753	8.33973	0	0	0	0	1	0	1	0	0	1	0	0
195	Infliximab	7		6.4			NR		woman	59.874	0.920548	0	0	0	0	2	0	0	0	0	1	1	0
196	Infliximab	6.2		3.6			M		woman	44.1945	1.49863	0	0	1	0	0	2	1	0	1	1	0	0
197	Infliximab	6.7		4.6			M		woman	54.9534	1.66575	0	1	0	0	2	1	0	0	0	1	0	1
198	Infliximab	5.5		5.4			NR		woman	38.0274	12.4274	0	1	0	0	2	0	1	0	1	1	0	0
199	Infliximab	6.5		4.9			M		woman	70.126	7.75342	0	1	0	0	1	0	1	1	0	1	0	0
200	Infliximab	4		2			R		man	57.6219	6.1726	0	1	1	0	1	1	1	1	0	2	0	0
201	Infliximab	4.8		1.8			R		woman	51.7836	28.0192	0	1	0	0	1	1	0	0	0	0	0	1
202	Infliximab	7.8		4.2			M		woman	66.4658	10.4274	0	1	1	0	0	0	1	1	1	0	0	2
203	Infliximab	4.3		2.6			R		woman	66.0438	26.6027	0	1	1	0	0	0	1	1	1	0	0	2
204	Infliximab	5		4.6			NR		woman	60.1233	5.66849	0	0	0	0	0	0	2	1	0	1	0	0
205	Infliximab	5.8		5.2			NR		woman	63.9589	7.00548	0	0	0	2	2	1	0	0	0	2	0	0
206	Infliximab	4.8		4.8			NR		woman	57.8767	8.84384	1	0	1	1	0	1	1	0	0	1	0	0
207	Etanercept	4.65	2.73	2.83	2.97	R	R	R	man	48.4027	12.0932	0	2	2	1	0	0	0	0	0	2	1	1
208	Infliximab	3.74	1.9	4.72		R	NR		man	57.726	0.419178	0	0	0	0	1	1	2	0	0	1	1	1
209	Adalimumab	4.32	3.58	2.56	3.86	M	R	NR	woman	61.3644	12.7562	1	0	0	1	1	1	1	1	2	0	1	0
210	Adalimumab	6.36	2.76	2.5	3.03	R	R	R	woman	61.2027	1.25479	0	0	1	0	0	0	0	1	0	0	2	0
211	Etanercept	3.7	2.2	1.97	4.02	R	R	NR	man	42.0849	0.923288	0	0	0	0	0	1	1	2	1	1	0	0
212	Infliximab	6.76	2.8		2.68	R		R	woman	48.0247	6.00274	0	0	1	0	1	0	1	2	0	0	0	0
213	Adalimumab	5.38	3.65	2.96		M	R		woman			0	0	1	0	2	0	1	1	0	0	0	1
214	Etanercept	4.06	4.57	5.08		NR	NR		woman			0	1	1	0	1	0	1	1	0	1	0
215	Adalimumab	3.62	2.67	2.51		M	M		woman			0	0	0	0	0	0	1	0	0	0	1	1
216	Adalimumab	6.6	4	3.2		M	R		woman			2	0	1	2	1	0	1	1	0	1	0	1
217	Adalimumab	5.62	5.22	2.47		NR	R		woman			0	0	1	0	0	1	2	0	1	1	1	0
218	Infliximab	5.41	4.22	4.24		M	M		woman			0	0	1	0	1	0	1	0	0	0	1	1
219	Infliximab	4.91	2.3	2.94		R	R		woman			1	0	1	1	1	0	1	1	0	0	0	0
220	Adalimumab	6.57	4.58	3.15		M	R		woman			2	1	1	2	1	0	0	0	1	1	0	1
221	Infliximab	5.57	4.74	2.95		M	R		woman			0	0	1	0	0	0	1	0	0	2	0	2
222	Infliximab	6.88	6.11	6.11		NR	NR		woman			0	0	1	0	2	0	1	0	1	1	1	1
223	Adalimumab	5.43	5.32	5.49		NR	NR		woman			0	0	0	0	2	0	2	0	0	2	1	1
224	Infliximab	6.03	3.69	3.69		M	M		woman			0	0	1	0	0	0	2	0	0	1	1	0
225	Adalimumab	6.61	3.41	1.5		M	R		woman			0	0	1	0	0	0	2	0	0	1	1	0
226	Adalimumab	6.46	4.84	7.31		M	NR		woman			0	1	2	0	2	0	0	1	0	2	1	1
227	Infliximab	6.09	3.73	4.69		M	M		woman			1	1	1	1	1	0	0	0	0	1	0	1
228	Infliximab	5.79	3.36	5.71		M	NR		woman			0	0	1	0	1	0	2	1	1	0	0	0
229	Infliximab	7.12	5.57	6.41		M	NR		woman			0	0	0	0	0	1	1	2	0	2	0	1
230	Adalimumab	5.68	5.47	3.93		NR	M		woman			0	1	0	0	1	0	1	0	0	2	0	0
231	Adalimumab	6.65	3.69	3.33		M	M		woman			0	0	1	0	1	0	0	0	0	2	0	1
232	Etanercept	4.77	4.29	5.13		NR	NR		woman			0	0	2	0	2	1	1	0	0	1	1	1
233	Etanercept	5.91	3.66	2.4		M	R		woman			1	1	1	1	1	1	0	0	0	1	0	0
234	Adalimumab	6.67	6.67	6.67		NR	NR		woman			0	1	0	0	1	0	2	1	0	0	1	0
235	Adalimumab	4.8	2.5	2.8		R	R		man			0	0	0	0	0	0	0	2	0	1	0	1
236	Etanercept	5.92	6.56	5.56		NR	NR		woman			0	0	2	0	1	0	2	0	0	1	0	1
237	Etanercept	6.97	5.78	5.32		NR	M		woman			1	0	2	1	1	0	2	2	0	1	0	1
238	Adalimumab	6.4	3.2	3.3		R	M		woman			0	0	1	0	1	1	0	0	1	2	0	0
239	Etanercept	5.6	4.2	3.7		M	M		man			0	0	1	0	0	0	0	0	1	0	0	0
240	Etanercept	4.97	3.61	2.31		M	R		man			0	0	2	0		0	0	1	0	1	1	0
241	Adalimumab	5.2	3.1	2.2		R	R		woman			0	0	0	0	1	0	0	1	1	1	1	0
242	Adalimumab	5.08	3.4	2.4		M	R		woman			0	0	1	0	0	0	2	0	1	0	0	1
243	Adalimumab	4.81	3.62	3.4		M	M		woman			0	0	1	0	0	0	0	0	2	1	0	0
244	Etanercept	5.7	4.14	3.67		M	M		woman			0	0	1	0	0	0	0	1	1	0	0	1
245	Etanercept	5.4	3.8	2.7		M	R		woman			1	0	1	1	1	1	0	0	2	1	1	0
246	Adalimumab	5.1	2.9	2.2		R	R		woman			0	0	2	0	0	2	1	0	0	2	0	2
247	Infliximab	5.8	4.2	3.1		M	R		woman			2	0	1	2	1	0	1	1	0	1	0	0
248	Etanercept	4.8	4.1	3.3		M	M		woman			0	0	2	0	0	0	2	0	0	1	0	0
249	Adalimumab	5.17	3.25	2.9		M	R		woman			0	0	1	0	2	0	0	1	0	1	1	0
250	Infliximab	5.32	4.1	3.1		M	R		woman			0	0	0	0	1	0	0	1	0	1	1	0
251	Infliximab	5.7	3.9	2.8		M	R		woman			0	0	0	0	0	1		1	1	1	0
252	Adalimumab	5.8	2.6	2.4		R	R		woman			0	0	2	0		0	0	0	0	0	0	0
253	Adalimumab	4.9	2.6	2.2		R	R		woman			0	1	2	0		1	0	0	1	2	0	0
254	Infliximab	5.42	3.1	2.5		R	R		woman			0	0	2	0	1	0	0	0	0	0	0	0
255	Adalimumab	5.48	4.32	4.06		M	M		woman			0	1	1	0	0	0	1	1	0	0	0	1
256	Infliximab	5.8	4.2	3.3		M	M		woman			0	0	1	0	2	1	1	2	0	1	1	1
257	Infliximab	5.8	5.2	5.6		NR	NR		woman			0	0	0	0	0	0	1	1	0	0	0	2
258	Adalimumab	4.87	3.1	2.3		R	R		woman			0	1	0	0	2	1	1	0	0	1	1	0
259	Adalimumab	5.37	2.6	2.1		R	R		woman			0	0	0	0	0	1	0	0	0	0	0	1
260	Adalimumab	5.6	4.1	2.8		M	R		woman			0	0	0	0	2	0	2	0	0	1	0	2
261	Adalimumab	6.1	4.2	3.3		M	M		woman			1	0	1	1	1	1	1	0	0	1	0	1
262	Adalimumab	5.9	4.1	3.1		M	R		woman			0	1	2	0	0	0	0	0	0	1	0	1
263	Adalimumab	5.3	3.1	2.39		R	R		woman			1	0	0	1	1	1	0	0	0	0	0	1
264	Adalimumab	5.1	3.2	2.45		R	R		woman			0	0	2	0	1	1	1	1	0	1	0	1
265	Adalimumab	5.4	3.1	2.2		R	R		woman			0	0	0	0	1	0	1	0	0	1	0	0
266	Infliximab	5.6	4.1	2.8		M	R		woman			0	0	1	0	0	0	0	1	0	2	1	0
267	Infliximab	3.5	2.37	3.73	4.24	M	NR	NR	woman	28.6767	2.28767	0	1	0	0	0	1	2	0	0	1	0	0
268	Infliximab	8.56	3.77	4.81	3.14	M	M	R	woman	63.4932	5.05753	0	0	1	0	1	0	0	2	1	0	1	1
269	Etanercept	7.31	4.24	3.17	2.2	M	R	R	woman	16.7151	0.624658	0	1	2	0	0	1	1	1	0	1	0	1
270	Adalimumab	5.9	3.29	4.04	3.38	M	M	M	man	70.8301	10.7041	0	0	0	0	1	1	1	0	0	2	1	0
271	Etanercept	5.26	5.32	4.59	3.41	NR	M	M	woman	41.8685	1.03014	0	0	1	0	0	0	0	0	0	1	0	1
272	Infliximab	6.1	6.52	7.05	3.43	NR	NR	M	woman	64.7589	16.6575	0	0	1	0	1	1	1	1	1	1	0	0
273	Etanercept	6.28	5.48	4.74	3.56	NR	M	M	man	62.4877	5.90411	0	1	2	0	0	0	0	0	0	2	0	1
274	Etanercept	6.22	6.23	5.53	4.77	NR	NR	M	woman	54.526	6.17534	0	0	1	0	1	1	1	1	0	0	0	1
275	Etanercept	6.87	2.39			R			woman	69.0521	6.55342	0	0	1	0	1	0	0	0	0	1	0	0
276	Infliximab	5.18	3.74	3.5	3.52	M	M	M	man	42.8521	11.3479	0	0	1	0	1	0	0	0	0	1	0	1
277	Etanercept	7.81	2.41	2.1	2.15	R	R	R	woman	54.3096	19.0521	1	0	1	1	1	1	0	2	0	2	1	1
278	Adalimumab	5.9	4.55	3.95	4.27	M	M	M	woman	61.0548	8.34521	1	1	2	1	2	1	2	0	1	1	0	0
279	Adalimumab	6.65	3.21	4.46	6.51	M	M	NR	woman	69.9452	8.03562	0	0	1	0	0	0	0	0	1	2	1	2
280	Adalimumab	7.32	2.56	2.45	2.37	R	R	R	woman	29.7507	3.2411	1	0	1	1	1	0	2	0	1	1	1	0
281	Adalimumab	5.2	3.96	3.95	5.91	M	M	NR	woman	65.2548	17.1014	0	0	1	0	0	1	1	0	2	0	0	0
282	Adalimumab	6.15			2.45			R	man	50.3397	6.75068	0	1	1	0	0	0	2	1	0	0	2	0
283	Etanercept	4.3	4.77	4.24	7.02	NR	NR	NR	woman	47.2247	6.28493	2	0	1	2	0	0	1	1	0	0	0	1
284	Adalimumab	4.1	2.8			R			woman	46.7041	1.29315	1	0	0	1	0	0	1	0	0	1	0	1
285	Etanercept	6.62	5.92	4.41	3.76	NR	M	M	woman	42.7068	8.07945	0	0	0	0	0	1	2	2	0	2	0	0
286	Etanercept	5.85	5.46	4.19	3.52	NR	M	M	woman	48.6767	24.0411	0	0	1	0	0	0	2	1	0	1	0	1
287	Adalimumab	6.63	4.32	3.6	2.75	M	M	R	man	48.7863	12.1753	0	1	1	0	0	0	0	1	1	0	0	0
288	Etanercept	3.53	0.91	1.82	1.5	R	R	R	woman	40.2603	28.3726	0	0	1	0	0	0	0	2	1	1	0	1
289	Adalimumab	7.8	2.86	3.1	2.25	R	R	R	woman	50.5671	9.43014	0	0	1	0	0	0	0	0	0	1	0	0
290	Infliximab	4.93		4.32	5.25		M	NR	man	30.7205	13.4192	1	0	1	1	0	0	0	2	1	1	0	1
291	Adalimumab	7	4.27	3.34	5.89	M	M	NR	woman	70.1589	7.36712	0	2	0	0	1	0	1	1	0	1	0	1
292	Adalimumab	7.2	5.03	4.99	2.68	M	M	R	woman	43.0986	6.32055	0	0	0	0	1	1	0	1	0	1	1	1
293	Infliximab	6.36	3.14	4.54	4.57	R	M	M	woman	23.5233	0.227397	0	1	1	0	0	0	1	0	1	2	1	1
294	Etanercept	6.4	5.19	3.17	3.86	M	R	M	woman	41.7945	6.51233	0	0	1	0	1	0	1	0	0	1	0	0
295	Etanercept	5.97	1.57	1.89	1.99	R	R	R	woman	64.6329	17.5205	0	1	0	0	2	0	1	1	1	1	0	1
296	Etanercept	5.78	3.54	2.41	0	M	R	R	woman	48.5452	5.99726	0	0	1	0	1	0	2	1	0	2	1	0
297	Infliximab	5.71	4.61	4.5	2.73	M	M	R	man	60.7041	46.6822	0	1	2	0	1	0	0	1	1	0	0	1
298	Adalimumab	5.8	3.65	3.33	2.39	M	M	R	woman	42.2438	3.7589	0	0	0	0	0	0	0	0	0	0	1	0
299	Adalimumab	7.3	3.39	4.3	3.75	M	M	M	man	55.063	13.5863	0	0	1	0	1	0	0	0	1	2	1	1
300	Adalimumab	6.45	3.48	1.91	2.94	M	R	R	woman	41.5562	18.3205	0	1	1	0	1	0	1	0	0	2	1	1
301	Etanercept	6.69	5.09		2.72	M		R	man	57.4904	2.16712	1	1	2	1	1	0	0	1	1	2	0	0
302	Adalimumab	5.29	4.52	2.68	2.33	M	R	R	woman	57.8877	4.43014	0	0	1	0	0	0	1	0	0	1	1	0
303	Infliximab	5.81	4.76	4.02	2.82	M	M	R	woman	47.6438	20.8877	1	0	1	2	0	0	0	0	0	1	1	1
304	Etanercept	5.59		2.13	2.17		R	R	woman	65.5288	25.7452	1	0	1	1	2	0	2	1	1	1	1	0
305	Etanercept	7.2	5.08	5.72	4.22	M	M	M	woman	51.5644	3.1726	1	1	1	1	1	0	1	1	0	1	0	1
306	Adalimumab	7.71	2.8			R			woman	45.4658	9.27671	0	1	0	0	0	0	0	1	0	1	0	0
307	Etanercept	5.44	1.26	1.19	1.33	R	R	R	woman	80.2658	3.21644	0	2	0	0	1	0	1	1	0	0	0	0
308	Etanercept	5.35	3.36	3.29	4.89	M	M	NR	woman	47.7863	6.50685	0	1	2	0	0	0	0	0	1	2	0	0
309	Infliximab	5.84	3.86	3.82	6.94	M	M	NR	woman	43.0822	13.8658	0	0	2	0	1	1	1	1	1	0	0	2
310	Etanercept	6.36	5.27	1.94	1.82	NR	R	R	man	61.5151	1.14247	0	1	0	0	1	0	1	0	0	0	0	1
311	Infliximab	6.2	3.37	3.2	1.5	M	R	R	woman	32.8247	7.18904	0	0	1	0	0	0	0	0	1	0	0	0
312	Etanercept	4.8	3.52	3.15	3.43	M	R	M	woman	45.3151	0.0630137	0	1	2	0	1	0	1	0	0	2	0	0
313	Adalimumab	5.7	1.13	1.61	1.61	R	R	R	man	44.6356	1.90411	0	1	0	0	1	2	0	0	1	0	0	1
314	Infliximab	6.81			3.92			M	woman	70.2219	15.2658	0	1	1	0	0	0	1	1	0	2	0	0
315	Infliximab	5.92	5.2	7.4	6.24	NR	NR	NR	woman	27.2027	9.13425	0	0	1	0	1	0	1	1	0	0	0	1
316	Infliximab	6.43	4.65	5.86		M	NR		woman	53.5479	8.28493	1	0	0	1	0	0	1	0	0	2	1	1
317	Infliximab	5.61	7.8	5.89	2.45	NR	NR	R	man	62.4904	20.4466	0	0	2	0	0	0	1	0	0	0	0	0
318	Infliximab	4.46	3.06	2.03	2.76	R	R	R	woman	44.5096	14.9699	0	0	0	0	1	1	1	0	0	1	1	0
319	Adalimumab	5.05	4.76			NR			woman	47.5918	1.27671	0	0	2	0	2	0	1	0	0	1	0	1
320	Etanercept	7.52	4.45	4.53	4.8	M	M	M	woman	35.0575	4.93973	0	1	0	0	0	0	0	0	1	0	1	1
321	Etanercept	7.93	1.13		2.49	R		R	woman	59.4164	11.1123	0	0	0	0	2	0	1	0	0	0	0	1
322	Etanercept	5.53		2.77	2.36		R	R	woman	32.5644	4.49315	1	1	0	1	2	0	1	2	0	1	0	1
323	Etanercept	6.89	5.5			M			woman	33.0959	4.76438	0	0	1	0	1	1	1	2	0	1	0	0
324	Etanercept	7.82	6.1			M			woman	33.9507	24.4877	0	0	2	0	0	1	1	2	2	0	0	0
325	Etanercept	6.8	3.57	2.44	2.13	M	R	R	woman	53.0493	3.92603	0	0	1	1	0	1	0	0	1	1	0	0
326	Etanercept	7.39		5.04	2.86		M	R	woman	47.4301	6.70959	1	1	0	1	1	0	0	1	1	0	0	1
327	Etanercept	4.4	1.1	0.63	0.51	R	R	R	woman	47.5808	22.0192	0	0	1	0	1	0	1	0	0	1	0	0
328	Etanercept	5.01	2.41	1.89	2.24	R	R	R	man	64.3479	2.46849	1	0	1	1	2	0	0	0	0	2	0	2
329	Adalimumab	6.1	4.11	6.78	7.81	M	NR	NR	woman	48.8329	7.87671	1	0	2	1	1	0	1	1	0	1	0	0
330	Etanercept	4.18	3.35			M			woman	26.6247	6.48219	0	1	1	0	1	1	2	0	0	1	0	0
331	Etanercept	4.16	2.17	3.01	1.89	R	M	R	woman	62.1288	10.8466	0	0	0	0	1	1	2	0	0	0	0	0
332	Infliximab	6.12	4.31	3.59	2.65	M	M	R	woman	62.9452	11.7753	1	0	0	1	0	1	0	0	1	0	0	0
333	Etanercept	5.67	3.34	3.2	2.9	M	R	R	man	67.3178	39.8767	0	0	1	0	0	0	1	1	0	2	0	0
334	Adalimumab	7.2	5.35	2.8	2.16	M	R	R	woman	51.9863	13.0274	0	0	1	0	1	0	0	1	0	2	0	1
335	Adalimumab	7.04	4.43	1.05	1.88	M	R	R	woman	61.2274	0.978082	1	1	0	0	1	1	1	2	1	1	0	0
336	Etanercept	5.71	5.97			NR			woman	60.8247	8.18904	0	0	0	0	0	0	0	0	0	1	1	0
337	Etanercept	5.15	4.23	2.61	1.46	M	R	R	man	58.411	6.50137	0	0	0	0	0	0	1	1	1	1	0	0
338	Etanercept	5.07	2.1	2.5		R	R		man	50.4438	0.756164	0	0	1	0	0	0	1	0	0	1	0	1
339	Etanercept	8.21	6.16	6.19	4.52	M	M	M	woman	60.4411	12.0274	1	1	1	1	1	0	1	0	0	0	0	1
340	Adalimumab	5.1	2.44	3.53	3.43	R	M	M	man	67.8849	7.36438	0	0	0	0	0	0	1	1	0	2	1	0
341	Etanercept	6.74		3.1	2.26		R	R	woman	73.4658	17.7781	0	0	1	0	1	0	0	0	0	2	0	1
342	Etanercept	6.57	2.25	2.72	2.08	R	R	R	man	47.5479	13.0932	1	0	1	1	1	0	1	0	0	0	0	2
343	Etanercept	7.62	4.26	5.92	2.47	M	M	R	woman	60.4877	2.14247	0	0	1	0	0	0	0	0	1	1	1	0
344	Etanercept	5.78	3.58	2.41	1.94	M	R	R	woman	48.5452	5.99726	0	0	1	0	1	0	2	1	0	2	1	0
345	Etanercept	5.33	3.19	2.7	3.78	R	R	M	woman	72.8712	15.4849	0	0	0	0	2	0	1	0	0	2	0	1
346	Etanercept	6.38	2.47	3.52	3.01	R	M	R	man	49.8384	4.79726	0	0	1	0	1	0	0	0	2	2	0	1
347	Etanercept	5.03	4.8	2.3	3.03	NR	R	R	woman	46.6329	1.44658	0	1	2	0	1	0	0	0	0	2	0	1
348	Etanercept	6.08	2.83	3.84	2.8	R	M	R	woman	74.3808	17.6274	0	1	0	0	1	0	2	0	0	2	0	0
349	Adalimumab	6.29	4.22	6.08	3.38	M	NR	M	woman	51.7288	3.34247	0	0	1	0	1	0	1	1	0	1	0	0
350	Adalimumab	7.6			3.52			M	woman	57.863	4.5863	0	0	1	0	1	0	1	2	0	1	0	0
351	Etanercept	6.12	2.16	1.55	1.53	R	R	R	woman	33.474	1.64658	0	1	0	0	0	0	2	2	0	1	0	2
352	Etanercept	6.13		2.8	3.6		R	M	woman	55.0192	8.48219	0	0	0	0	1	1	1	0	0	2	0	1
353	Etanercept	4.51	2.36			R			woman	55.2301	6	1	1	0	1	1	0	0	0	0	0	0	1
354	Etanercept	5.3	3.74		2.64	M		R	woman	68.0411	12.1452	0	1	2	0	2	0	2	0	0	2	1	1
355	Adalimumab	7.86	5.3	3.39	7.58	M	M	NR	woman	42.5562	2.83836	1	1	1	1	0	0	0	1	0	1	0	1
356	Adalimumab	5.39	2.9		1.47	R		R	woman	54.8438	5.78904	0	0	1	0	0	2	0	0	1	1	0	0
357	Etanercept	5.25	3.85	3.44	2.68	M	M	R	woman	34.5151	8.01644	0	1	1	0	0	1	1	0	0	0	0	0
358	Etanercept	6.47	4.12	2.39	2.36	M	R	R	woman	39.3288	4.49041	0	0	0	0	1	0	1	1	0	1	1	0
359	Etanercept	4.2		3.27			M		man	43.6959	9.1863	1	0	0	0	0	1	1	1	0	1	0	2
360	Infliximab	4.69	4.65	6.09	6.94	NR	NR	NR	woman	59.0192	4.69041	0	0	1	0	2	0	1	0	1	1	0	1
361	Etanercept	5.49	4.95			NR			woman	73.1616	25.0055	0	0	1	0	0	1	1	0	0	1	0	0
362	Adalimumab	5.91	4.38	3.96	6.18	M	M	NR	woman	67.1014	4.93699	0	0	1	0	0	0	1	1	0	1	1	0
363	Adalimumab	6.41	6.4	3.21	4.63	NR	M	M	woman	57.0877	7.09315	1	0	0	1	1	1	0	0	0	1	0	0
364	Etanercept	6.6	6.8			NR			woman	49.0493	1.43562	0	0	1	0	0	0	1	0	0	0	0	0
365	Etanercept	7.6	4.94	4.73	5.82	M	M	M	woman	41.063	4.06575	1	0	1	0	0	0	0	0	1	1	1	0
366	Etanercept	3.23	3.21	3.21	3.21	NR	NR	NR	woman	65.4411	0	1	0	0	1	0	0	2	0	1	0	0	0
367	Etanercept	4.42	3.41	2.98	3.77	M	R	M	man	56.3397	18.5945	0	0	1	0	0	0	1	0	0	0	0	1
368	Infliximab	6.03	3.32	3.36	3.6	M	M	M	woman	52.5863	3.52877	1	0	0	1	0	0	1	2	0	1	0	0
369	Etanercept	4.37	4.67	3.72	2.83	NR	M	R	man	36.5562	2.52055	0	0	1	0	2	1	1	1	0	1	0	1
370	Infliximab	5.82	4.46			M			woman	26.5836	2.58904	1	0	1	1	1	0	1	1	0	1	0	0
371	Etanercept	7.6		5.94	2.84		M	R	woman	42.8904	4.69589	0	1	1	0	0	1	1	1	0	1	0	2
372	Adalimumab	7.6	4.74	4.89		M	M		woman	55.6247	2.07671	0	0	1	0	1	0	0	0	1	0	0	1
373	Infliximab	5.7	4.55	3.96		M	M		woman	58.9342	17.4822	0	1	1	0	2	0	0	1	0	0	0	0
374	Adalimumab	6.26	2.66	6.3		R	NR		man	49.2548	9.52877	0	1	0	0	0	1	2	0	0	2	0	1
375	Etanercept	5.8			5.2			NR	woman	42.5671	6.50137	1	0	1	1	1	0	1	0	0	1	1	2
376	Adalimumab	5.92		2			R		woman	49.663	18.0767	0	0	0	0	2	0	1	0	0	1	0	1
377	Infliximab	7.28	5.85	5.57	2.81	M	M	R	woman	55.3123	2.30685	0	1	0	0	1	1	0	0	1	1	0	1
378	Etanercept	4.07	3.07	1.98	3.34	M	R	M	man	41.2082	4.34795	0	1	0	0	1	1	1	1	1	0	0	0
379	Etanercept	4.6	2.52			R			woman	59.4767	9.04658	0	0	1	0	1	0	1	1	0	1	0	0
380	Etanercept	6.46	1.96	2.68	4.15	R	R	M	woman	60.9973	4.86301	1	0	0	1	1	1	1	1	0	0	0	0
381	Etanercept	4.75	3.96	2.41	1.5	M	R	R	man	49.4877	1.53973	0	0	1	0	1	0	1	0	0	0	0	1
382	Infliximab	7.34	8.68			NR			woman	56.0274	8.56438	0	0	0	0	0	0	0	1	0	0	0	1
383	Infliximab	8.22		6.21	4.35		M	M	woman	67.0438	7.33973	0	1	0	0	0	1	0	1	0	1	0	1
384	Infliximab	7.31	5.54	5.86		M	M		woman	38.0274	3.16438	0	0	0	0	1	0	0	1	1	1	0	1
385	Infliximab	5.03	4.09		2.86	M		R	man	45.2795	5.16712	0	1	1	0	1	0	1	1	0	0	0	1
386	Infliximab	7.66	7.37	6.51		NR	NR		man	57.9616	0.671233	0	0	0	1	1	0	0	0	0	2	0	0
387	Infliximab	6.37			3.9			M	man	59.4548	8.00548	0	0	0	0	0	0	0	0	0	1	0	0
388	Infliximab	6.72	3.96			M			woman	28.1014	4.24932	1	0	1	1	0	0	1	0	0	1	0	1
389	Infliximab	6.35	3.98	3.03		M	R		woman	42.274	7.24932	0	0	0	0	0	1	0	1	0	1	0	0
390	Infliximab	6.4	5.13	4.64		M	M		woman	51.9534	3.33425	1	1	1	1	0	0	1	1	0	2	0	0
391	Infliximab	5.1	2	4.2	3.99	R	M	M	woman	33.6877	4.66849	0	0	0	0	1	0	0	1	0	2	0	0
392	Infliximab	7.75		2.1			R		man	54.6192	10.4192	0	1	1	0	1	0	0	1	0	1	0	1
393	Infliximab	7.58	3.33	1.61	1.46	M	R	R	man	26.8548	0.589041	0	1	0	0	0	1	0	0	0	1	0	0
394	Infliximab	6.79	7.07	4.85		NR	M		woman	49.9507	11.8384	0	0	1	0	2	1	0	0	0	0	1	2
395	Infliximab	6.94			3.01			R	woman	41.3644	1.16986	0	0	0	0	2	1	1	1	0	2	0	0
396	Infliximab	5.72			3.72			M	woman	54.6192	2.07945	0	0	0	0	1	0	1	0	1	1	0	0
397	Infliximab	6.79		4.36	3.9		M	M	woman	41.7781	1.49863	0	1	1	1	1	0	1	0	1	1	0	2
398	Infliximab	5.09		5.35			NR		man	49.8685	5.41918	1	0	1	1	1	0	0	1	1	2	0	1
399	Infliximab	4.09		6.26			NR		woman	43.6986	2.91781	1	1	1	1	1	0	1	0	0	0	0	0
400	Infliximab	4.85		4.54	4.62		NR	NR	woman	52.6219	10.5945	0	1	1	0	1	1	0	1	0	1	1	2
401	Infliximab	5.1		4.27	4.29		M	M	man	48.7041	5.33699	0	0	1	0	1	0	0	1	0	1	0	0
402	Infliximab	6			5.68			NR	man	50.4548	0.586301	0	0	0	0	0	1	0	0	0	1	0	0
403	Infliximab	6.9		6.15	3.82		NR	M	woman	58.7068	12.1699	0	0	0	0	1	1	1	0	0	2	0	0
404	Infliximab	6.23	4.07	3.56		M	M		woman	48.863	4.25205	0	0	0	0	1	1	1	0	0	2	1	1
405	Infliximab	5.6		6.23	4.8		NR	M	woman	54.9534		0	0	1	0	1	1	0	0	1	2	0	1
406	Infliximab	4.2	7.7			NR			woman	40.1123	1.25205	0	1	2	0	1	1	2	0	1	2	1	2
407	Infliximab	6	4.01	3.89		M	M		woman	39.4466	3.8411	0	1	1	0	1	1	0	0	0	2	0	1
408	Infliximab	6.1			4.16			M	woman	43.863	5.16438	0	0	1	0	2	0	1	1	0	2	1	1
409	Infliximab	6.95	3.93			M			woman	48.6137	8.41644	0	0	0	0	1	0	0	0	0	0	0	0
410	Infliximab	6.5		7.43			NR		woman	74.463	4.41644	1	0	0	1	1	0	1	1	0	0	0	1
411	Infliximab	3.76		3.43	2.13		NR	R	woman	74.0521	11.0849	0	1	1	0	1	0	0	1	0	1	0	1
412	Infliximab	4.89		6.36	6.36		NR	NR	woman	67.6301	8.00548	0	0	0	0	0	0	1	0	0	1	0	1
413	Infliximab	5.7	5.87	4.56	4.34	NR	M	M	woman	71.7205	13.8466	0	0	0	0	1	0	1	0	1	2	0	0
414	Infliximab	4.5		4.42	4		NR	NR	woman	52.6164	15.1726	0	0	1	0	0	0	1	0	0	1	0	0
415	Infliximab	6.71		4.64	4.82		M	M	woman	27.937	2.58356	0	1	2	0	1	0	1	0	0	1	0	2
416	Infliximab	5.34	4.49	3.84	4.51	M	M	M	woman	42.2822	1.75616	0	0	2	0	0	0	2	0	1	0	0	0
417	Infliximab	4.86	3.33	2.64	5.84	M	R	NR	woman	54.3753	15.3479	1	0	2	1	0	1	0	1	0	2	0	1
418	Infliximab	6.12	2.78	3.11	5.64	R	R	NR	woman	53.1973	3.66849	0	0	1	0	1	0	2	0	0	0	0	1
419	Infliximab	5.4	4.36		5.39	M		NR	woman	66.8	30.8521	0	0	0	0	2	0	1	0	0	0	0	0
420	Infliximab	5.88	4.7	4.84	3.42	M	M	M	woman	66.0438	5.50137	0	0	0	0	0	0	0	0	1	2	0	0
421	Infliximab	5.6	4.53	2.52	4.83	M	R	M	woman	49.5288	4.58356	0	0	0	0	0	1	2	0	0	1	0	0
422	Infliximab	6.18	3.86	2.38	3.66	M	R	M	woman	64.5425	8.58904	0	0	1	0	1	1	2	0	0	2	0	1
423	Infliximab	6.82		3.33	4.29		M	M	woman	68.9671	14.5096	0	0	1	0	1	0	0	0	0	1	0	2
424	Infliximab	7.04	2.86	2.56	2.3	R	R	R	woman	28.8548	9.8411	0	1	0	0	0	1	0	1	0	0	0	0
425	Infliximab	4.22		2.3	2.42		R	R	woman	56.8712	3.08493	0	0	1	0	0	1	0	2	0	1	0	0
426	Infliximab	7.67	3.27	3.86	3.69	M	M	M	woman	78.5562	11.0082	2	0	1	2	1	1	2	0	1	1	2	1
427	Infliximab	4.91	5.67			NR			woman	55.6274	16.6	0	1	0	0	0	0	2	0	1	2	0	1
428	Infliximab	4.48	2.66		5.27	R		NR	man	43.5342	7.75342	0	0	0	0	1	2	1	0	0	1	1	2
429	Infliximab	5.09	3.8		4.1	M		M	woman	36.1068	1.25205	0	0	0	0	1	1	2	1	0	1	0	0
430	Infliximab	4.8	3.1			R			woman			0	1	1	0	1	0	1	0	0	1	0	1
431	Infliximab	5.7	3.49			M			woman	54.6192	2.07945	0	0	1	0	0	0	1	0	1	2	1	1
432	Infliximab	5.37	3.96	5.17	3.54	M	NR	M	woman	46.3616	8.33425	1	0	1	1	2	1	1	0	0	2	2	0
433	Infliximab	7.8	4.5	6.4	6.7	M	M	NR	woman	65.7068	3.58356	0	0	0	0	0	0	2	0	1	1	1	1
434	Infliximab	3.2	3.3	5.4		NR	NR		woman	61.1288	3.25479	1	0	1	1	1	2	2	0	1	0	1	0
435	Infliximab	7.27	6.06	6.07	3.94	M	NR	M	woman	29.9397	11.8411	0	1	0	0	1	0	0	0	0	1	0	2
436	Infliximab	6.22	4.73	3.1	2.45	M	R	R	woman	55.6192	0.750685	0	0	1	0	1	0	0	0	0	0	1	1
437	Infliximab	5.17	4.82	4.21	4.1	NR	M	M	woman	51.1205	27.8521	0	0	1	0	0	0	1	1	0	2	0	0
438	Infliximab	3.9	1.54	1.13	1.25	R	R	R	woman	38.6164	24.1014	0	0	1	0	1	1	0	1	0	1	0	0
439	Infliximab	4.83	4.63	4.11		NR	M		woman	40.1123	19.4274	0	0	0	0	1	1	0	1	0	0	0	0
440	Infliximab	3.7	3.04	2.4	3.24	M	R	NR	woman	40.9452	1.75068	0	0	2	0	1	1	0	0	0	1	1	1
441	Infliximab	7.03	6.64	2.65	2.39	NR	R	R	woman	39.7753	0.167123	1	1	0	1	0	0	1	1	0	1	0	0
442	Infliximab	3.8	3	3.2	2.3	M	NR	R	man	59.7945	18.9288	0	2	2	0	0	1	0	1	0	2	1	2
443	Infliximab	8.65	3.25	2.48	2.83	M	R	R	woman	47.7863	10.0082	1	0	1	1	1	0	0	1	0	1	0	1
444	Infliximab	5.6	6.4			NR			woman	36.3616	6.83836	0	1	1	0	1	1	1	0	0	1	1	1
445	Infliximab	8.89	2.9	2.7	3.94	R	R	M	woman	65.0438	2.33151	0	0	1	0	1	0	1	1	0	0	0	0
446	Infliximab	6.2	4.7	5.4	5.3	M	NR	NR	woman	68.9616	23.3452	0	0	0	1	0	0	1	0	0	2	0	2
447	Infliximab	5.4	2.8	4.9	2.4	R	NR	R	woman	67.0466	33.6027	0	1	1	0	0	0	0	1	1	1	0	0
448	Infliximab	8.19	3.78	3.08	2.9	M	R	R	woman	61.4603	7.67397	0	0	1	0	0	0	0	0	1	2	0	0
449	Infliximab	5.5	3.4	1.68	1.25	M	R	R	woman	55.6192	19.4274	1	0	1	1	1	0	1	1	0	1	0	0
450	Infliximab	6.5	4.58	2.73	3.84	M	R	M	woman	51.0356	18.0137	0	1	1	0	0	1	0	0	0	2	0	1
451	Infliximab	9.31	5.07	3.84		M	M		woman	61.7068	11.4219	0	0	0	0	1	0	2	1	1	2	1	1
452	Infliximab	5	5.17	5.5	4.04	NR	NR	M	woman	30.2685	2.08219	0	0	2	0	0	2	0	0	0	0	0	0
453	Infliximab	8.01	5.06	5.1	2.73	M	M	R	woman	55.9534	10.7562	0	0	0	0	0	1	0	0	0	1	0	0
454	Infliximab	7.29	6.47			NR			woman	46.1973	18.5945	0	0	1	0	0	1	0	0	0	0	0	0
455	Infliximab	8.78	6.68	6.92	5.07	M	M	M	woman	42.9452	17.3397	0	1	2	0	0	1	0	1	1	0	1	1
456	Infliximab	4.6	4.2	4	2.5	NR	NR	R	woman	76.9726	28.8548	0	0	2	0	0	2	0	1	0	0	0	1
457	Infliximab	6.46	3.2	3.2	2.72	R	R	R	woman	52.3726	2.08767	0	0	0	0	1	2	0	1	1	1	0	0
458	Infliximab	7.06	5.15	4.6	5.5	M	M	M	woman	69.6274	35.1863	0	0	0	0	2	0	1	0	1	2	1	0
459	Infliximab	8.46	7.4	6.14	7.53	NR	M	NR	woman	69.5425	10.1699	1	0	0	1	1	1	1	0	0	0	0	0
460	Infliximab	4.81	3.8	3.8	3.9	M	M	M	woman	67.6329	56.0384	0	1	1	0	1	2	0	0	0	1	0	0
461	Infliximab	4.65	6.39	6.1	6.41	NR	NR	NR	woman	37.7781	17.2603	0	0	0	0	1	1	1	1	1	1	0	1
462	Infliximab	8.91	5.49	4.05	4.33	M	M	M	woman	62.3781	26.5151	0	0	1	1	1	0	1	0	2	1	1	0
463	Infliximab	7.3	5.74	8.05	7.67	M	NR	NR	woman	57.3726	9.50411	0	2	1	0	1	1	0	0	0	2	0	0
464	Infliximab	8.23	3.68	4.06		M	M		man	31.8603	1.16986	0	0	0	0	1	0	1	0	1	2	0	0
465	Adalimumab	4.1		3.2			M		woman	59	4	0	0	1	0	0	1	1	0	0	0	0	0
466	Adalimumab	5.7		2.8			R		woman	61	4	0	0	1	0	2	1	0	0	0	1	0	0
467	Adalimumab	4.6		2.6			R		woman	39	3	0	1	0	0	0	0	2	2	0	1	0	0
468	Adalimumab	5.7		3.6			M		man	54	3	0	0	2	0	0	0	1	1	0	2	0	0
469	Adalimumab	4.7		3.8			M		man	23	3	0	0	0	0	0	2	0	0	0	1	1	1
470	Adalimumab	6.5		3.6			M		woman	27	3	0	0	2	0	1	1	0	0	0	1	0	0
471	Adalimumab	4.7		2.6			R		woman	38	3	0	0	0	0	0	0	0	1	0	2	0	1
472	Adalimumab	6.9		3.6			M		man	52	3	1	1	0	1	0	0	1	0	0	1	0	0
473	Adalimumab	7.2		4			M		woman	53	3	1	0	0	1	1	1	1	0	1	1	0	0
474	Adalimumab	6.5		3.8			M		woman	48	3	0	0	1	0	2	1	0	0	0	0	1	1
475	Adalimumab	5.5		4			M		woman	59	3	0	0	1	0	0	0	1	0	0	1	0	0
476	Adalimumab	4.8		3.6			M		woman	75	3	0	0	1	0	1	0	0	0	0	1	0	1
477	Adalimumab	4.9		3.6			M		woman	48	3	0	1	1	0	1	0	0	0	0	1	0	1
478	Adalimumab	5.9		3.8			M		woman	37	3	0	0	0	0	1	0	0	1	1	0	0	1
479	Adalimumab	6.2		3.6			M		woman	59	3	0	0	1	0	2	0	1	0	1	1	0	0
480	Adalimumab	5.1		3.9			M		man	43	3	0	0	0	0	0	2	1	0	1	0	0	2
481	Adalimumab	5.4		3.8			M		woman	61	2	0	2	0	0	2	1	0	0	1	1	0	0
482	Adalimumab	5.5		3.7			M		woman	79	3	0	0	0	0	1	0	0	0	0	1	0	0
483	Adalimumab	6.2		4			M		woman	43	3	0	0	0	0	0	1	1	0	0	2	1	0
484	Adalimumab	5.7		3.7			M		woman	37	2	0	0	1	0	1	1	0	0	0	0	0	0
485	Adalimumab	6.7		4.4			M		woman	48	2	0	0	1	0	1	0	1	0	1	1	0	1
486	Adalimumab	6.7		3.3			M		woman	47	2	0	0	0	0	1	1	1	2	1	2	0	0
487	Adalimumab	4.4		3.4			M		woman	27	2	0	1	1	0	1	0	1	1	0	0	1	1
488	Adalimumab	4.7		3.8			M		woman	43	2	0	0	1	0	0	0	1	1	0	1	0	1
489	Adalimumab	4.9		3.2			R		woman	52	2	0	1	0	0	0	0	1	1	0	2	0	0
490	Adalimumab	8		4			M		woman	48	2	0	1	0	1	0	1	0	0	0	0	0	0
491	Adalimumab	4.3		3.6			M		woman	64	2	0	0	1	0	1	1	0	2	0	0	0	0
492	Adalimumab	4.9		3.2			R		woman	55	2	0	0	0	0	1	2	0	1	0	0	0	1
493	Adalimumab	5.1		2.8			R		woman	71	2	0	0	0	0	1	0	0	1	0	2	0	0
494	Adalimumab	3.85		1.9	2.85		R	M	woman	39	2	0	0	0	0	2	0	2	1	0	2	0	0
495	Adalimumab	3.4		2.1	2		R	R	woman	46	2	0	0	1	0	0	0	0	0	0	2	1	0
496	Adalimumab	5.57		2.07	2.6		R	R	woman	39	8	0	1	1	0	2	0	2	1	1	1	0	1
497	Adalimumab	5		2.1	1.39		R	R	woman	54	2	0	1	1	0	2	0	2	0	1	1	1	2
498	Adalimumab	4.5		2.4	2.47		R	R	woman	51	5	0	0	1	0	1	1	2	0	0	1	0	0
499	Etanercept	6.7		3.5	2.4		M	R	man	53	4	0	0	1	0	2	1	1	2	0	2	0	1
500	Adalimumab	6.3		3.02	3.94		R	M	man	52	3	1	0	0	1	1	0	0	0	0	1	0	1
501	Etanercept	6.2		3.5	2.72		M	R	woman	56	2	0	1	0	0	1	1	1	0	0	2	1	1
502	Adalimumab	5.7		2.5	3.1		R	R	woman	24	2	0	1	1	0	0	0	0	1	1	1	0	0
503	Etanercept	5.4		4.87			NR		woman	74	2	0	0	0	0	0	0	0	0	0	2	0	0
504	Adalimumab	3.34		3.5	3.65		NR	NR	woman	58	2	0	1	1	0	1	0	2	1	0	1	0	0
505	Adalimumab	4.9		2.4	3.1		R	R	woman	51	6	0	0	1	1	1	0	0	0	0	0	0	2
506	Etanercept	5.1		3.2	3.2		R	R	woman	35	8	0	1	1	0	1	0	0	0	0	1	0	0
507	Adalimumab	7.7		3.41	3.2		M	R	woman	72	6	0	0	1	0	2	1	0	1	0	1	0	1
508	Adalimumab	6.9		6.82			NR		woman	45	2	0	1	1	0	2	0	1	1	0	0	0	0
509	Adalimumab	5		2.1	2.97		R	R	woman	59	9	0	0	0	0	1	0	1	0	0	1	0	2
510	Adalimumab	5.1		2.49	2.5		R	R	woman	47	3	0	1	1	0	2	1	0	0	1	1	0	1
511	Etanercept	5		2.8	2.8		R	R	woman	39	9	0	0	0	0	1	1	1	1	0	1	0	1
512	Adalimumab	6.2		6.7			NR		woman	47	2	1	1	0	1	1	0	0	0	0	1	0	0
513	Etanercept	5		3	3		R	R	man	61	8	0	0	2	0	0	0	1	0	0	2	0	0
514	Adalimumab	4.9		1.6	2.7		R	R	woman	31	8	0	0	2	0	1	0	0	0	1	1	0	1
515	Etanercept	4.75		2.2	3.7		R	M	woman	46	7	0	0	1	0	0	0	1	0	0	0	0	2
516	Adalimumab	6.7		6.6	7		NR	NR	woman	30	2	0	0	0	0	2	0	0	0	0	0	0	1
517	Adalimumab	6.8		4.8	4		M	M	woman	45	1	0	0	1	0	2	0	1	0	1	0	0	2
518	Adalimumab	6.2		4.4	2.18		M	R	woman	43	4	0	0	0	0	1	1	0	0	1	0	0	1
519	Adalimumab	5.5		2.2	3.21		R	M	man	56	2	1	0	1	1	1	2	1	0	0	1	1	0
520	Adalimumab	4.4		3.03	3.1		R	R	woman	65	2	0	0	0	0	0	0	2	0	2	2	0	1
521	Etanercept	4.5		2	3.2		R	R	woman	38	8	1	1	1	1	1	1	1	1	0	1	0	1
522	Adalimumab	5		4	3.8		M	M	woman	58	10	0	1	0	0	2	0	2	2	0	1	0	1
523	Adalimumab	6.3		3.69	2.5		M	R	woman	64	2	0	0	0	0	0	0	0	1	1	0	0	1
524	Adalimumab	4.8		3.9	1.26		M	R	woman	53	2	0	0	1	0	1	0	2	2	0	0	0	1
525	Adalimumab	6.3		2.2	2.7		R	R	man	77	4	1	0	0	1	2	0	1	0	0	2	0	1
526	Etanercept	5		3.9	4.2		M	M	woman	55	10	1	0	1	1	0	0	0	0	0	0	0	1
527	Adalimumab	6.2		1.55	5.8		R	NR	woman	64	1	1	0	0	1	2	1	0	1	1	0	0	0
528	Infliximab	5.74		4.73	8.2		M	NR	man	57	3	0	0	1	0	2	1	1	2	0	0	0	0
529	Infliximab	4.23		1.9	3.4		R	M	woman	46	7	0	0	1	0	1	0	0	1	0	1	1	1
530	Adalimumab	4.74		1.46	1.76		R	R	woman	30	3	0	0	1	0	2	0	0	0	0	0	0	0
531	Adalimumab	4.4		3.7	3.7		M	M	woman	40	1	1	0	1	1	1	0	0	1	0	1	0	0
532	Adalimumab	6.28		3.32	3.1		M	R	woman	67	8	0	0	1	0	2	1	0	2	0	0	0	1
533	Adalimumab	4.6		2.87	1		R	R	woman	32	3	1	0	0	1	1	0	0	1	0	1	0	1
534	Adalimumab	5.7		3.21	1.7		M	R	woman	43	2	1	0	0	1	0	0	0	1	1	2	0	1
535	Adalimumab	5.2		4.4	5.47		M	NR	woman	47	4	1	1	0	0	1	0	1	0	1	2	1	0
536	Adalimumab	4.98		3.92	3.27		M	M	man	57	8	0	1	1	0	1	0	0	1	0	1	0	0
537	Etanercept	6.5		3	1.9		R	R	woman	44	5	0	1	0	0	1	1	1	0	0	0	0	2
538	Adalimumab	6.2		3.45	3.2		M	R	woman	39	1	1	0	2	1	2	0	0	0	0	1	0	2
539	Etanercept	4.1		2.97	1.39		M	R	woman	59	8	0	0	1	0	1	0	1	0	1	0	1	0
540	Infliximab	5.9		3.7	4.66		M	M	woman	67	4	1	1	1	1	0	0	1	0	0	1	0	1
541	Adalimumab	4.8		2.72	3		R	R	man	37	1	1	1	0	1	0	0	1	0	2	1	0	1
542	Adalimumab	6.2		4.94	3.66		M	M	woman	26	7	0	0	2	0	0	0	1	0	0	1	2	1
543	Infliximab	5.8		3.5	3.7		M	M	woman	36	9	0	0	1	0	1	0	1	1	0	0	0	2
544	Etanercept	5.2		1.4	2.01		R	R	man	45	2	1	0	0	1	1	1	0	0	0	2	1	1
545	Adalimumab	4.3		1.9	1.9		R	R	woman	24	1	0	0	0	0	0	0	2	0	0	0	0	0
546	Adalimumab	5.08		3.71	4.42		M	M	woman	58	2	0	0	0	0	2	0	1	2	0	0	0	0
547	Adalimumab	6.96		1.93	2.6		R	R	woman	69	3	0	1	0	0	0	0	0	1	0	2	0	1
548	Adalimumab	6.6		2	2		R	R	man	59	5	0	0	1	0	0	1	1	0	0	2	0	2
549	Adalimumab	4.9		2.5	2.8		R	R	woman	51	6	1	0	0	1	1	1	0	0	0	1	0	1
550	Etanercept	6.5		4.4	3.52		M	M	woman	2	2	1	0	0	1	2	2	0	0	0	0	0	1
551	Etanercept	4.72		1.9	1.9		R	R	woman	42	8	0	0	1	0	1	1	0	0	1	1	0	1
552	Adalimumab	4.5		2.43	2.3		R	R	woman	54	8	0	0	0	0	2	0	2	0	2	2	0	0
553	Adalimumab	5.2		2.4	2.6		R	R	woman	38	2	1	2	1	0	2	0	1	0	0	1	0	0
554	Adalimumab	3.9		3.63	3.2		NR	M	woman	46	4	0	0	0	0	0	0	1	0	0	1	1	0
555	Etanercept	5		1.39	2		R	R	woman	35	7	1	0	1	1	1	1	1	0	1	2	1	1
556	Adalimumab	6		3.6	2.02		M	R	man	66	2	1	0	1	1	1	0	0	1	0	0	1	0
557	Adalimumab	5.32		4.77	5.5		NR	NR	woman	40	1	0	0	1	0	1	0	1	0	1	1	0	0
558	Etanercept	4.5		2.04	2.5		R	R	woman	54	7	0	2	2	0	2	1	0	1	0	1	1	0
559	Adalimumab	6.1		2	1.88		R	R	man	48	2	1	0	2	1	1	0	1	0	1	0	0	0
560	Adalimumab	6.3		2.07	2.46		R	R	woman	34	5	1	0	1	1	1	1	2	0	0	1	0	1
561	Etanercept	6.2		3.2	4.49		R	M	woman	61	4	0	0	0	0	1	0	1	2	0	0	1	1
562	Etanercept	5.74		3.25	4		M	M	woman	61	8	0	1	1	0	2	0	1	0	0	0	0	1
563	Etanercept	5.9		2.4	5.9		R	NR	woman	27	2	0	1	1	0	1	1	2	1	0	2	0	1
564	Adalimumab	3.8		4.13	4.6		NR	NR	woman	52	4	0	0	1	0	2	0	1	1	1	2	0	0
565	Infliximab	5.74		4.81	3.97		M	M	man	61	7	1	0	1	1	2	2	1	1	1	0	1	0
566	Infliximab	4.81		1.8	2.2		R	R	man	40	8	0	0	0	0	0	1	0	1	0	1	0	0
567	Infliximab	5		2.2	3.5		R	M	woman	62	11	1	0	1	1	2	0	0	0	0	1	0	0
568	Infliximab	6.3		2.9	2		R	R	man	55	4	0	0	1	0	1	0	1	1	0	0	0	1
569	Infliximab	6		1.9	1.5		R	R	man	45	4	0	0	1	0	1	0	0	0	0	2	0	1
570	Infliximab	4.5		1.2	3.08		R	R	woman	51	3	0	1	2	0	0	0	1	0	0	0	0	1
571	Infliximab	6.6		1.8	1.5		R	R	woman	37	5	0	0	0	0	1	0	0	0	0	0	0	0
572	Infliximab	6.1		2.4	1		R	R	woman	44	2	0	1	0	0	1	0	1	1	1	2	0	1
573	Infliximab	5		2.92	1.88		R	R	woman	39	9	0	1	0	0	1	0	1	1	0	1	1	0
574	Infliximab	3.9		3.6	3.39		NR	NR	man	41	6	0	0	2	0	2	1	1	0	0	2	1	1
575	Infliximab	4.47		2.22	3.1		R	R	woman	46	9	0	2	2	0	2	1	0	1	0	1	1	0
576	Infliximab	4.5		3.4	4		M	NR	woman	81	3	0	0	1	1	2	0	1	0	0	2	0	1
577	Adalimumab	4.2		2.3	2.75		R	R	woman	49	3	0	0	2	0	0	0	0	0	0	1	0	0
578	Etanercept	5.1		3.2	2.7		R	R	woman	48	10	0	0	1	0	1	0	1	0	1	0	0	1
579	Infliximab	4.27		2.79	2.82		R	R	woman	58	8	0	0	1	0	0	0	1	0	0	1	0	0
580	Infliximab	5.32		3.78	2.94		M	R	woman			1	0	2	1	2	1	1	0	0	1	1	0
581	Infliximab	6.63		6.21	3.96		NR	M	woman	47	6	0	0	1	0	1	1	0	1	0	1	0	1
582	Infliximab	5.66		4.07			M		woman	75	10	0	0	1	0	1	0	2	1	0	0	0	0
583	Infliximab	7.13		5.54			M		woman	45	14	0	0	1	0	1	0	1	0	1	2	0	2
584	Infliximab	3.53		2.79	1.81		M	R	woman	27	7	0	0	1	0	0	0	0	0	0	1	0	0
585	Adalimumab	6.15		4.11	3.6		M	M	woman			0	0	0	0	0	0	0	2	1	2	0	0
586	Infliximab	6.55		4.8	4.99		M	M	woman	66	5	1	0	1	1	1	0	0	1	0	1	2	0
587	Adalimumab	3.54		2.9	2.8		M	M	woman			0	0	1	0	1	0	1	0	0	0	1	0
588	Adalimumab	4.66		2.7	2.19		R	R	man			0	1	1	0	1	0	2	0	0	2	1	0
589	Adalimumab	5.33		3.38	3.18		M	R	woman			0	0	0	0	0	1	0	1	2	2	0	1
590	Adalimumab	8.04		6.03	3.84		M	M	woman			0	0	0	0	1	0	1	0	0	1	0	1
591	Infliximab	4.88		4.88			NR		woman	29	10	0	0	1	0	2	0	0	0	0	0	0	0
592	Infliximab	6.69		5.56	5.49		NR	NR	woman	41	5	0	0	2	0	1	0	1	0	0	1	1	1
593	Adalimumab	5.72		4.44	2.23		M	R	woman			0	0	2	0	0	0	1	1	1	1	0	0
594	Infliximab	5.04		1.81	2.87		R	R	man	43	5	1	0	1	1	1	0	0	0	0	1	0	0
595	Infliximab	5.61		4.16	3.8		M	M	woman	67	7	0	0	0	0	1	1	0	2	1	1	1	0
596	Infliximab	7.51		6.41			NR		man	67	4	1	2	0	1	1	0	1	0	1	2	0	1
597	Infliximab	4.5		3.57			M		woman	47	13	0	0	1	0	2	1	1	1	0	2	1	0
598	Infliximab	5.06		4.19			M		man	75	10	0	0	0	0	1	1	1	0	0	1	0	0
599	Infliximab	7.54		6			M		woman	56	13	0	1	0	0	1	1	1	1	0	1	0	0
600	Infliximab	6.77		3.24			M		man	57	13	1	0	1	1	2	0	1	0	0	0	0	1
601	Infliximab	7.9		7.63			NR		woman	56	13	0	0	2	0	0	1	1	0	0	1	0	1
602	Infliximab	3.25		3.31			NR		man	48	13	0	1	0	0	2	0	0	0	0	2	0	0
603	Infliximab	6.92		3.41			M		man	63	13	0	0	0	0	1	0	0	1	0	2	0	1
604	Adalimumab	6.86		4.16	2.41		M	R	woman			1	1	0	1	0	0	0	1	0	1	0	0
605	Infliximab	4.21		3.62			NR		woman	21	9	1	0	1	1	0	0	0	2	0	1	0	0
606	Adalimumab	5.58		3.17	3.32		R	M	woman			0	1	1	0	1	0	1	0	0	1	0	2
607	Infliximab	4.65		2.89			R		woman	84	8	0	0	0	0	0	0	0	0	0	1	0	0
608	Infliximab	4.96		3.97			M		man	81	10	0	0	1	0	0	0	2	0	0	2	0	0
609	Adalimumab	5.73		3.17	2.99		R	R	man			0	0	1	0	1	0	0	0	0	1	0	1
610	Adalimumab	5.05		3.95	4.08		M	M	man	65	7	1	0	1	1	1	0	0	1	1	1	0	0
611	Adalimumab	5.09		4.17	3.41		M	M	woman			1	0	2	1	0	0	1	1	1	1	0	0
612	Adalimumab	3.86		2.65	2.62		R	R	woman			1	1	1	1	1	0	1	1	1	1	0	0
613	Infliximab	5.05		3.24	3.83		M	M	woman	82	7	0	0	0	0	1	1	1	0	1	1	0	1
614	Infliximab	6.74		4.04	2.96		M	R	woman	62	7	0	0	0	0	1	1	1	1	0	0	0	1
615	Infliximab	6.23		3.58			M		woman	63	10	0	0	0	0	1	0	0	1	0	1	1	2
616	Infliximab	5.63		5.18	4.81		NR	M	woman	52	9	0	0	1	0	1	0	1	0	1	0	0	0
617	Infliximab	6.93		5.12	5.88		M	NR	woman	67	6	0	1	1	0	1	0	1	0	1	0	0	0
618	Adalimumab	5.42		4.69	2.47		M	R	woman			0	0	0	0	0	0	1	1	0	0	0	0
619	Infliximab	5.82		3.02			R		woman	50	12	1	0	0	1	0	0	1	1	0	1	0	1
620	Infliximab	6.18		3.21			M		woman			0	1	1	0	1	1	1	2	0	1	0	1
621	Adalimumab	4.55		4.53	4.59		NR	NR	woman			0	1	2	0	1	0	0	0	0	1	0	0
622	Infliximab	4.22		4.19	2.07		NR	R	woman	73	6	0	1	0	0	1	1	0	0	1	0	0	0
623	Adalimumab	5.85		3.43	5.16		M	NR	woman			1	0	1	1	2	1	0	1	0	1	1	1
624	Adalimumab	3.94		3.39	3.7		NR	NR	man			0	0	1	0	2	0	1	0	1	1	0	0
625	Infliximab	5.07		3.98	3.3		M	M	woman	70	6	0	0	1	0	1	0	1	2	0	1	0	1
626	Infliximab	4.94		2.68	2.02		R	R	woman	54	7	0	2	0	0	0	2	0	2	0	2	1	1
627	Infliximab	4.08		1.88	2.01		R	R	woman	42	5	0	0	1	0	0	1	0	0	0	0	0	0
628	Infliximab	5.5		2.17	2.79		R	R	woman	73	5	1	1	1	0	0	0	1	2	0	1	0	0
629	Infliximab	6.69		5.21	5.22		M	M	woman	27	5	1	1	1	1	0	0	0	1	1	1	1	0
630	Infliximab	6.91		5.41	7.09		M	NR	woman	60	6	1	0	0	1	0	0	0	1	0	1	0	1
631	Infliximab	3.82		5.03	3.01		NR	M	woman	63	4	0	2	0	0	1	0	1	0	0	0	0	2
632	Adalimumab	6.1	3.15	3.52	2.34	R	M	R	woman	56	24	0	1	2	0	0	0	1	1	0	2	0	1
633	Adalimumab	7.6	4.4	3.3	3.6	M	M	M	man	55	1	1	0	1	1	0	0	1	1	0	1	0	1
634	Adalimumab	6.02	5.8	6.1		NR	NR		woman	51	6	1	1	1	2	1	0	1	0	0	1	0	1
635	Etanercept	4.96	4.02	3.99	5.05	M	M	NR	man	69	8						1	1	0	1	2	0	0
636	Etanercept	5.86	5.8	6.5		NR	NR		woman	46	14	0	0	0	0	1	1	0	1	1	1	0	1
637	Etanercept	4.05	3.4	1.95		M	R		man	57	20	1	0	1	1	1	1	0	0	1	1	0	1
638	Adalimumab	4.1	1.95	1.67	0.9	R	R	R	woman	61	4	0	0	1	0	2	0	0	1	0	2	0	0
639	Adalimumab	5.21	2.93	3.1	2.1	R	R	R	woman	63	37	0	0	1	0	1	0	1	1	1	0	0	1
640	Adalimumab	6.23	2.3	1.54	5.1	R	R	M	woman	46	2	1	1	2	1	1	0	1	0	0	1	0	0
641	Infliximab	4.38	3.9	4	4.22	NR	NR	NR	woman	53	4	1	0	1	0	1	0	1	1	1	0	0	0
642	Adalimumab	6.15	4.11	4.11	4.7	M	M	M	woman	62	4	0	1	0	0	1	0	2	2	0	1	1	0
643	Adalimumab	4.8	4.4	2.79	3.51	NR	R	M	woman	51	0	0	1	0	0	2	1	1	2	0	1	0	0
644	Adalimumab	6.42	4.34	3.6	3.6	M	M	M	woman	64	1	0	0	1	0	0	1	1	0	1	1	0	0
645	Adalimumab	5.6	4.5	3.91	3.03	M	M	R	woman	52	1						0	0	0	0	1	0	2
646	Adalimumab	6.9		2.7	1.41		R	R	woman	67	8	0	0	0	0	0	0	0	0	2	1	0	2
647	Infliximab	4.74	3.92	3.55	2.66	M	M	R	woman	66	17	0	2	2	0	1	0	1	1	1	0	0	0
648	Adalimumab	4.61	2.3	2.2	1.25	R	R	R	woman	49	27	2	1	1	2	1	0	1	0	1	1	0	1
649	Etanercept	5.02			1.82			R	woman	44	4	0	0	1	0	2	0	2	1	1	2	0	2
650	Infliximab	4.58	3.91	2.95	4.62	M	R	NR	woman	75	16	0	0	2	0	1	0	2	2	0	1	0	0
651	Adalimumab	6.79	3.71	5.3		M	M		woman	22	1	1	1	0	1	0	0	1	1	0	0	0	0
652	Adalimumab	5.1	7.2			NR			woman	55	4	0	0	1	0	0	0	1	1	0	2	0	1
653	Adalimumab	4.91	3.76	5.92		M	NR		woman	54	2	1	0	1	1	0	2	1	2	0	1	1	1
654	Adalimumab	5.83		3.43	0.14		M	R	woman	53	2	0	0	0	0	0	1	2	0	0	1	0	1
655	Adalimumab	4.36	2.12	2.02	0.83	R	R	R	woman	55	16	0	0	1	0	2	0	0	1	1	1	0	0
656	Infliximab	7.89	8.37			NR			man	51	2	0	0	2	0	1	1	1	0	0	0	0	1
657	Etanercept	5.81	5.34	4.2	4.4	NR	M	M	man	43	8	0	1	1	0	1	1	0	1	1	1	0	1
658	Infliximab	5.64	4.1	3.62	3.48	M	M	M	woman	62	36	0	0	1	0	1	0	1	0	1	2	0	1
659	Etanercept	4.37	1.78	2.66	2.97	R	R	R	woman	53	5	0	0	0	0	0	0	0	0	0	1	0	1
660	Adalimumab	6.84	2.19	2.29	3.71	R	R	M	woman	53	6	0	1	1	0	1	0	0	0	1	0	0	0
661	Infliximab	7.59	3.01	2.96	2.4	R	R	R	woman	46	5	1	0	0	0	0	0	0	0	1	1	0	0
662	Infliximab	5.28	2.94	2.32	2.4	R	R	R	man	32	0	0	1	1	0	1	0	2	1	1	1	0	1
663	Adalimumab	3.96	2.12	3.86	3	R	NR	M	woman	54	3	1	0	1	1	1	1	0	1	1	1	1	0
664	Infliximab	5.31	1.98	3.32	1.75	R	M	R	woman	48	10	0	1	0	0	1	1	1	1	0	1	0	0
665	Infliximab	6.5	2.27	2.89	2.72	R	R	R	man	40	21	0	1	0	0	0	0	1	0	2	2	0	1
666	Infliximab	6.2	7.44	5.46		NR	NR		man	44	2	0	0	2	0	2	0	0	0	1	1	1	0
667	Infliximab	6.03	3.92		3.2	M		R	woman	65	11	1	0	0	1	1	0	1	1	0	1	1	0
668	Infliximab	5.7			6.57			NR	woman	44	4						0	1	0	0	0	0	0
669	Adalimumab	4.78		2.12	2.72		R	R	woman			0	0	1	0	1	0	1	0	0	2	1	1
670	Infliximab	3.41	2.97	2.96	2.9	NR	NR	NR	woman	25	6	0	0	1	0	1	0	1	0	0	1	0	0
671	Adalimumab	5.2	5.4	6.3	3.23	NR	NR	M	man	36	3	0	1	1	0	1	1	1	0	0	1	2	1
672	Etanercept	5.15	4.03	4.04	4.04	M	M	M	woman	50	21	0	0	0	0	1	1	1	2	1	1	0	0
673	Infliximab	6.1	5.4	6.62	3.09	NR	NR	R	woman	44	2	1	0	1	1	0	0	1	0	0	2	0	0
674	Adalimumab	6.61	2.86	2.34	2.34	R	R	R	woman	68	27	0	0	1	0	0	1	1	1	0	2	0	0
675	Infliximab	6.98	5.98	4.83		NR	M		man	40	0	0	1	2	0	0	0	1	0	0	1	0	0
676	Infliximab	5.87	3.82	3.76		M	M		man	52	5	1	0	0	1	1	0	0	0	1	1	0	2
677	Etanercept	5.11			0.61			M	man	56.3014	3.30129	0	0	1	0	2	0	0	1	0	1	0	0
678	Etanercept	6.27			0.49			M	woman	41.8137	3.03572	0	0	1	0	1	0	0	1	1	1	1	1
679	Infliximab	4.91			3.5			R	woman	44.8712	2.7017	0	0	1	0	2	0	0	2	0	2	0	1
680	Etanercept	5.22			4.25			M	woman	68.1918	7.88719	0	0	0	0	2	1	1	0	0	1	0	1
681	Infliximab	7		6.04			NR		woman	75.6164	2.636	0	0	0	0	0	1	0	0	1	1	1	1
682	Adalimumab	5.24		1.13			M		woman	60.6658	3.02477	0	0	2	0	1	0	0	0	0	0	0	1
683	Etanercept	5.4			2.09			M	woman	58.8219	2.636	0	0	2	0	0	1	1	1	1	1	0	1
684	Etanercept	5.16			3.32			R	woman	38.3699	2.50184	0	0	2	0	0	1	2	0	0	2	0	0
685	Etanercept	6.05			2.5			M	woman	59.8192	10.6278	0	0	1	0	2	0	1	0	0	1	0	1
686	Etanercept	5.26			2.7			R	woman	22.1315	6.7811	0	0	2	0	1	0	2	1	0	2	0	0
687	Etanercept	3.6			1.17			R	woman	18.6904	7.30129	0	0	0	0	1	0	2	1	0	1	0	0
688	Etanercept	4.37			2.02			R	man	54.5726	3.30129	1	0	1	1	0	1	1	0	0	0	1	0
689	Adalimumab	5			3.27			R	man	55.0603	4.13908	0	1	1	0	1	0	0	0	0	2	0	1
690	Adalimumab	4.56			1.22			M	man	71.5918	6.46899	0	1	0	0	2	1	1	0	1	0	0	1
691	Infliximab	5.23	4.76	5.19	5.69	NR	NR	NR	man	55.3753	3.64932	0	0	1	0	0	0	1	1	1	1	0	0
692	Infliximab	6.8	6.89	6.17	5.5	NR	NR	M	woman	66.2822	3.08493	0	0	0	0	0	1	0	0	0	1	0	0
693	Infliximab	5.7		3.7	4.4		M	M	woman	63.5479	12.8959	1	0	1	1	0	1	0	1	0	1	0	0
694	Infliximab	5.55	3.52	3.96	3.87	M	M	M	woman	43.1123	20.8438	0	0	0	0	2	0	0	0	0	0	0	0
695	Infliximab	3.31	2.16	2.1	2.72	R	R	NR	woman	65.2904	22.6301	0	1	1	0	1	0	0	1	1	1	1	0
696	Infliximab	6.66	3.75	4.17	2.72	M	M	R	woman	49.3534	5.83288						2	0	1	0	1	0	1
697	Infliximab	5.2	5.1	5.04	4.79	NR	NR	NR	man	63.8849	0.0986301	0	0	2	0	0	1	0	1	1	1	0	0
698	Infliximab	5.21	3.7	3.43	3.81	M	M	M	woman	32.1014	3.02466	1	0	1	1	1	0	1	1	1	1	0	1
699	Infliximab	7.22	5.54	6.42		M	NR		woman	48.2986	7.13151	0	0	0	0	0	0	1	1	1	1	1	2
700	Infliximab	5.71		5.23	6.08		NR	NR	woman	41	8	0	0	0	0	2	0	0	2	0	0	0	1
701	Infliximab	7.33		6.36	4.01		NR	M	woman	53	7	0	0	1	0	0	0	0	1	0	2	0	0
702	Infliximab	7.18		5.48	4.58		M	M	woman	66	15	0	0	0	0	1	0	0	1	0	2	0	0
703	Infliximab	6.85		4.1	5		M	M	woman	60	14	1	0	1	1	1	0	1	0	0	1	0	1
704	Infliximab	7.89		5.43	7.11		M	NR	woman	64	8	0	1	0	0	0	0	1	1	1	1	0	1
705	Infliximab	6.68		4.7	3.68		M	M	woman	64	7	0	0	0	0	0	0	2	2	2	0	1	0
706	Infliximab	7.98		7.13	0		NR	R	woman	48	0	0	0	0	0	0	0	2	2	2	0	1	0
707	Infliximab	7.65		5.9	4.11		M	M	woman	69	15	0	0	0	0	0	0	2	0	0	1	1	0
708	Infliximab	4.6		2.85	2.54		R	R	man	58	15	0	1	0	0	2	0	2	1	0	2	1	0
709	Infliximab	6.12		4.05	3.7		M	M	woman	42	7	0	0	1	0	2	0	1	1	0	1	0	2
710	Infliximab	5.76		3.73	3.44		M	M	woman	25	4	1	0	1	1	0	2	1	1	1	1	1	0
711	Infliximab	5.76		6.63	5.96		NR	NR	woman	61	15	0	0	0	0	2	1	0	1	0	0	0	1
712	Infliximab	4.42		2.12	1.85		R	R	man	57	9	0	0	1	1	0	0	1	1	1	1	0	0
713	Infliximab	5.71		3.37	3.57		M	M	man	51	7	0	0	0	0	1	0	0	1	0	2	0	2
714	Infliximab	5.88		5.33	4.65		NR	M	woman	55	5	0	1	2	0	0	0	1	1	0	1	0	0
715	Infliximab	6.3		6.43	4.38		NR	M	woman	46	6	2	1	1	2	1	0	0	0	0	1	0	2
716	Infliximab	7.52		3.52	6.01		M	M	woman	69	14	0	1	2	0	0	1	0	0	0	2	0	1
717	Infliximab	6.54		4.9	5.63		M	NR	woman	30	13	0	0	2	0	2	0	1	0	0	2	1	1
718	Infliximab	7.25		8.4	6.99		NR	NR	woman	54	6	0	1	0	0	0	1	0	2	0	1	0	1
719	Infliximab	8.35		6.41	7.5		M	NR	woman	51	6	0	0	0	0	0	0	0	0	0	2	0	1
720	Infliximab	7.15		6.85	6.89		NR	NR	woman	42	10	0	0	0	0	0	0	0	1	0	1	0	0
721	Infliximab	6.44		5.87	4.4		NR	M	woman	43	6	0	0	2	0	0	0	1	1	0	1	0	2
722	Infliximab	4.31		4.65	5.04		NR	NR	woman	48	7	1	0	2	1	1	0	0	1	1	1	0	0
723	Infliximab	6.86		7.32	7.59		NR	NR	woman	46	13	0	0	0	1	2	0	1	1	0	0	0	0
724	Infliximab	6.74		4.41	3.36		M	M	woman	68	47	0	0	0	0	2	0	0	0	0	1	0	0
725	Infliximab	7.86		4.06	2.53		M	R	man	54	16	1	0	2	1	0	1	1	0	1	1	0	1
726	Infliximab	7.22		6.45	6.86		NR	NR	woman	50	10	1	0	0	1	1	0	0	1	0	2	0	1
727	Infliximab	5.9		4.66	5.3		M	NR	woman	54	14	0	1	1	0	2	0	2	1	0	1	0	0
728	Infliximab	6.9		6.33	6.68		NR	NR	woman	61	12	0	1	1	0	2	0	2	1	0	1	0	0
729	Infliximab	8.16		5.63	5.72		M	M	woman	34	10	0	1	2	0	2	1	1	0	0	1	0	1
730	Infliximab	7.69		3.8	7.58		M	NR	woman	53	9	1	0	0	1	0	0	0	1	0	1	1	2
731	Infliximab	7.72		4.66	5.57		M	M	woman	47	3	0	1	1	0	1	0	0	2	1	0	0	1
732	Infliximab	7.86		5.28	5.27		M	M	woman	65	16	1	0	2	1	1	0	0	2	0	0	0	1
733	Infliximab	6.71		4.5	3.92		M	M	woman	27	4	0	0	0	0	1	1	0	0	2	0	0	0
734	Infliximab	4.13		5	3.97		NR	NR	man	65	19	0	0	1	0	0	0	1	1	0	1	0	1
735	Infliximab	7.26		6.29	4.1		NR	M	woman	58	14	0	0	1	0	0	0	2	1	0	1	0	1
736	Infliximab	6.47		6.23	3.55		NR	M	woman	60	40	0	0	1	0	0	0	1	0	0	1	1	0
737	Infliximab	4.79		5.56	5.86		NR	NR	woman	24	6	0	0	2	0	2	0	1	1	0	2	2	0
738	Infliximab	6.84		5.56	6.26		M	NR	woman	57	17	1	0	1	1	1	1	0	2	1	1	1	2
739	Infliximab	3.69		2.02	2.66		R	M	woman	59	15	0	1	2	0	0	2	0	1	1	0	0	0
740	Infliximab	6.54		4.12	3.95		M	M	woman	65	10	0	0	1	0	1	0	0	0	0	1	0	1
741	Infliximab	5.34		2.66	3.53		R	M	woman	62	4	0	1	1	1	1	1	0	1	0	2	1	2
742	Infliximab	5.4		3.76	6		M	NR	woman	29	9	0	0	0	0	0	0	0	2	0	2	0	0
743	Infliximab	3.57		2.5	4.53		M	NR	woman	34	11	1	0	1	1	1	1	2	1	1	1	0	1
744	Infliximab	4.87		3.69	2.86		M	R	woman	56	9	0	0	0	0	0	0	0	1	0	1	0	0
745	Infliximab	6.15		2.79	1.59		R	R	woman	69	3	0	0	1	0	1	0	1	1	1	1	0	1
746	Infliximab	6.32		3.35	2.66		M	R	woman	78	6	0	0	0	0	1	0	0	1	0	1	0	1
747	Infliximab	5.12		3.57	1.22		M	R	man	24	8	0	0	1	0	0	0	2	0	1	0	1	1
748	Infliximab	5.9		6.74			NR		woman	58	7	0	0	2	0	0	0	0	0	0	0	0	1
749	Infliximab	6.03		3.11			R		woman	50	10	0	0	1	0	0	0	1	0	1	1	1	0
750	Infliximab	5.02		2.2			R		woman	43	18	0	0	1	0	1	0	1	0	0	2	0	0
751	Infliximab	7.13		3.4			M		woman	47	2	1	0	2	1	0	1	2	0	1	1	0	1
752	Infliximab	4.67		3.97			M		woman	46	7	1	0	0	1	0	0	0	0	0	2	0	0
753	Infliximab	4.56		2.66			R		woman	58	2	1	0	1	1	1	1	1	0	0	1	0	1
754	Infliximab	5.26		4.16			M		woman	61	26	0	0	1	0	1	0	0	0	2	2	0	1
755	Infliximab	6.85		5.95			NR		woman	39	8	0	1	0	0	1	1	0	1	0	2	0	0
