# Supplementary material for: Evaluation of 12 GWAS-drawn SNPs as biomarkers of rheumatoid arthritis response to TNF inhibitors. A potential SNP association with response to etanercept
Source: PLoS One. 2019 Feb 28;14(2):e0213073. doi: 10.1371/journal.pone.0213073 (PMC6395028; doi:10.1371/journal.pone.0213073)
Supplement: S2 Table — (XLSX) [file pone.0213073.s002.xlsx]

## Sheet: S2 Table
S2 Table. Primers and probes used for genotyping the studied SNPs
SNP	Primer	Sequence	Probe sequence
rs7962316	forward	GGGAGAGATGAGCAAAGCAA	TTATTTCAAAATTCAAAAAAGAAAAAAGAATATAATAAACTCCATGTACTCTGCTTCAATAATT
	reverse	GAAATGATGTGATGGCTTGGT
rs1350948	forward	TGGACAGCACTCTCTTAGTTGA	GCATAGTCAACTGATATAAACTGCATGTAATTTGGTAAGAGAAAATGA
	reverse	AGCAAGAGCAAAATGAAATGC
rs4694890	forward	TTATTTGCCAGCTTCCATGC	TTACCTATGATTGATCGTGGTGAGGCAGTACAACAGACAAAAAGCCAACCAAATTAAGAG
	reverse	GCAACTATCATTAGCTAAGAAATCAGG
rs2378945	forward	ATGACCACCTGTCTCTCTCG	TCGCTGTGCCTGGAAGATGTAGTTTCTC
	reverse	CAAACTGAACAATCCTGAACAC
rs12142623	forward	TGACATAACTTCTGCACCTTGA	AATGATCTCTCAGAGATTGAATTAGAGTGTGGCTGCGGTAGTT
	reverse	ATGAGCAATGGGCATCTACC
rs1568885	forward	TAATAGCCCTCGGCACAGAT	GAAAAACCCATTAAAACCCATTAAAAAGACCCAAACTGTAGACAGAAG
	reverse	CTGTTCCAGGAAGTAAGTGCAT
rs1447722	forward	TCGAAGGCTAGAAACACAAACA	CAGCCTCTTCCCTTCTCTACCATGGGCA
	reverse	GGCTCCTTTCAGGCTCAGTT
rs1813443	forward	ACCAGTGATCTCCAGGCAGT	TTTTAAATTGAACTCTCCACCTCCTCTATGCCTGCACCCATA
	reverse	GCCTCTTTTACTTCCCCCTCT
rs4651370	forward	AATCCATTTCTGTGGCAACC	TCCATAGATGACAACCAAAGCCACATCCAGTAGTGTCG
	reverse	TTTATAGGTCACCAAAACACCAG
rs4411591	forward	GCCAGTCCCAAGAATGGTAG	TTACCTAGGCTATTGGCACTCAACTCCAGTCCACAA
	reverse	ACTCCATGTCCCTCATCCAG
rs7767069	forward	CAAAGCCTTAACCAACAAAATG	ATGTGACATGGGAATTTcTGGTACCGAT
	reverse	AATTTTTGTGGGTACTTAGTAGGTG
rs6427528	forward	GCAGTGTGAAAAGATCCCTGA	TTACCTATGATTGATAGTGGTGATATCCGTTGAAGTGGGCATTGAAGGACATATAAATGGACATGGGGTG
	reverse	AGCACCTCTCCAGATGCAC
