# Supplementary material for: Evaluation of 12 GWAS-drawn SNPs as biomarkers of rheumatoid arthritis response to TNF inhibitors. A potential SNP association with response to etanercept
Source: PLoS One. 2019 Feb 28;14(2):e0213073. doi: 10.1371/journal.pone.0213073 (PMC6395028; doi:10.1371/journal.pone.0213073)
Supplement: S3 Table — The percentage, %, and the number, (), of patients in each stratum are provided. (XLSX) [file pone.0213073.s003.xlsx]

## Sheet: S3 Table
S1 Table. Response to the different TNFi according to the EULAR criteria
The percentage, %, and the number, (), of patients in each stratum are provided.
Time	EULAR stratum	Infliximab	Etanercept	Adalimumab
3 month	good	23.1 (55)	36.5 (42)	40.4 (40)
	moderate	53.4 (127)	42.6 (49)	45.5 (45)
	non-responder	23.5 (56)	20.9 (24)	14.1 (14)
6 month	good	28.5 (104)	56.1 (74)	43.8 (84)
	moderate	43 (157)	35.6 (47)	45.3 (87)
	non-responder	28.5 (104)	8.3 (11)	10.9 (21)
12 month	good	34.6 (97)	58.4 (73)	57.1 (72)
	moderate	41.1 (115)	34.4 (43)	27.8 (35)
	non-responder	24.3 (68)	7.2 (9)	15.1 (19)
