# Supplementary material for: Evaluation of 12 GWAS-drawn SNPs as biomarkers of rheumatoid arthritis response to TNF inhibitors. A potential SNP association with response to etanercept
Source: PLoS One. 2019 Feb 28;14(2):e0213073. doi: 10.1371/journal.pone.0213073 (PMC6395028; doi:10.1371/journal.pone.0213073)
Supplement: S4 Table — The two compared groups were responders (good responder + moderate responders) and non-responders. (XLSX) [file pone.0213073.s004.xlsx]

## Sheet: S4 Table
S2 Table. Results of the logistic regression of SNP genotypes on the EULAR criteria at the indicated times under TNFi treatment.
The two compared groups were responders (good responder + moderate responders) and non-responders.
			3 mo.			6 mo.			12 mo.
SNP	Mi/Ma1	OR	95 % CI	p	OR	95 % CI	p	OR	95 % CI	p
rs12142623	T/G	1.6	0.92-2.78	0.09	1.12	0.73-1.73	0.6	0.91	0.55-1.51	0.71
rs1568885	T/A	1.2	0.75-1.91	0.45	0.93	0.64-1.35	0.7	1.36	0.85-2.18	0.2
rs2378945	A/G	0.84	0.61-1.16	0.28	1.09	0.82-1.45	0.56	0.94	0.67-1.31	0.72
rs4651370	A/T	1.4	0.85-2.33	0.19	1.09	0.73-1.63	0.68	0.92	0.57-1.50	0.74
rs1447722	C/G	0.95	0.68-1.32	0.75	0.87	0.65-1.15	0.32	0.89	0.64-1.24	0.51
rs1813443	G/C	1.25	0.85-1.84	0.25	0.99	0.73-1.34	0.95	0.89	0.63-1.27	0.53
rs4411591	A/G	1.32	0.83-2.09	0.25	1.27	0.86-1.88	0.23	0.82	0.54-1.25	0.37
rs7767069	T/A	0.96	0.67-1.39	0.84	1.03	0.76-1.40	0.83	0.81	0.57-1.14	0.22
rs7962316	G/A	1.05	0.75-1.49	0.76	0.95	0.72-1.25	0.72	0.97	0.70-1.34	0.86
rs1350948	A/G	0.96	0.64-1.43	0.83	1.16	0.81-1.65	0.42	1.27	0.83-1.95	0.27
rs4694890	A/C	1.11	0.80-1.52	0.53	0.97	0.74-1.28	0.84	0.97	0.70-1.35	0.87
rs6427528	A/G	1.16	0.68-1.97	0.58	0.98	0.63-1.51	0.91	0.86	0.53-1.38	0.53
